# Supplementary material for: Inverse Design of Low-Resistivity Ternary Gold Alloys via Interpretable Machine Learning and Proactive Search Progress
Source: Materials (Basel). 2024 Jul 22;17(14):3614. doi: 10.3390/ma17143614 (PMC11278811; doi:10.3390/ma17143614)
Supplement: Supplementary file 1 [file materials-17-03614-s001.zip]

Archive with 2 entries (2 files):
- PSP.csv
- supporting information_revised.pdf
