# Supplementary material for: Inverse Design of Low-Resistivity Ternary Gold Alloys via Interpretable Machine Learning and Proactive Search Progress
Source: Materials (Basel). 2024 Jul 22;17(14):3614. doi: 10.3390/ma17143614 (PMC11278811; doi:10.3390/ma17143614)
Supplement: Supplementary file 1 [file materials-17-03614-s001.zip › PSP.csv]

formular	error	absolute_error	prediction	B_ratio	C_ratio	enthalpy_melting	mass_attenuation_coef_mokalpha	distance_valence_electron	cas	vdw_radius	vdw_radius_bondi	vdw_radius_truhlar
Au1.0In2.248Gd1.514	-1.99957768205544	1.99957768205544	6.00042231794456	0.472	0.318	9.15572	58.4588	2.40476	97.07	210.448	91.09599999999999	0.0
Au1.0Cr2.242In3.47	-2.0483107434483383	2.0483107434483383	5.951689256551662	0.334	0.517	10.606620000000001	42.6705	2.0684	95.783	200.471	99.781	0.0
Au1.0Ba2.393Pt0.427	-2.944524083556389	2.944524083556389	5.055475916443611	0.627	0.112	10.4506	70.0605	3.22837	73.831	247.96	0.0	168.036
Au1.0Pt2.284Al1.524	-1.9726878367624483	1.9726878367624483	6.027312163237552	0.475	0.317	15.3484	79.23072	2.78353	43.742999999999995	204.01500000000001	0.0	58.328
Au1.0Lu3.578Eu3.234	-2.769888249935449	2.769888249935449	5.230111750064551	0.458	0.414	14.779	80.5766	2.21034	59.948	227.274	0.0	0.0
Au1.0Lu1.943Sn1.105	-2.714172510457556	2.714172510457556	5.285827489542444	0.48	0.273	14.30771	79.2313	2.28034	53.415000000000006	219.619	59.24100000000001	0.0
Au1.0In2.225Sr2.005	-2.6173896464593502	2.6173896464593502	5.38261035354065	0.425	0.383	6.9709	70.80250000000001	2.65358	84.879	218.26600000000002	82.02499999999999	95.367
Au1.0Ge1.645Gd0.803	-2.689871594951529	2.689871594951529	5.310128405048471	0.477	0.233	24.8771	79.2648	2.31329	88.824	217.22899999999998	0.0	100.64699999999999
Au1.0Mn2.12Y2.594	-2.331608922384018	2.331608922384018	5.668391077615982	0.371	0.454	12.4324	78.39869999999999	2.07714	71.372	218.833	0.0	0.0
Au1.0Sn1.229Pr3.659	-3.2174581470976804	3.2174581470976804	4.78254185290232	0.209	0.622	10.68223	57.585300000000004	2.46368	56.253	231.013	45.353	0.0
Au1.0Gd0.845Lu4.107	-2.705477658498398	2.705477658498398	5.294522341501602	0.142	0.69	17.5994	89.3228	2.1444	46.794	223.74	0.0	0.0
Au1.0Cu1.056Ga1.909	-1.8435431511636873	1.8435431511636873	6.156456848836313	0.266	0.481	9.37239	71.42750000000001	2.37614	87.086	196.011	89.947	0.0
Au1.0Ca4.684Sb2.872	-3.3734946358190605	3.3734946358190605	4.6265053641809395	0.548	0.336	19.5496	34.605000000000004	2.5436400000000003	90.494	220.842	0.0	195.80400000000003
Au1.0Yb1.104Ce1.063	-2.6214073963814224	2.6214073963814224	5.378592603618578	0.349	0.336	10.245999999999999	82.0257	2.42363	88.83699999999999	227.81	0.0	0.0
Au1.0Bi2.27Tm4.667	-2.5980240146069056	2.5980240146069056	5.401975985393094	0.286	0.588	15.549399999999999	96.3204	2.2050599999999996	78.144	219.642	0.0	59.202
Au1.0Ga4.928Pt3.081	-1.4544807167497034	1.4544807167497034	6.545519283250297	0.547	0.342	11.21593	84.2857	2.5262000000000002	71.80600000000001	198.889	102.289	0.0
Au1.0Bi4.158V1.171	-1.8878281776067718	1.8878281776067718	6.112171822393228	0.657	0.185	12.421200000000002	102.09750000000001	2.23746	98.80900000000001	208.106	0.0	135.999
Au1.0Y0.463Bi1.585	-2.1567897113394254	2.1567897113394254	5.843210288660575	0.152	0.52	11.6144	115.32000000000001	2.4956	97.45599999999999	213.096	0.0	107.64
Au1.0Gd4.643Te2.294	-3.118063939266748	3.118063939266748	4.881936060733252	0.585	0.289	20.789519999999996	62.278999999999996	2.1926	63.102	223.38799999999998	59.534	0.0
Au1.0Nd3.986Al2.209	-2.671510250787624	2.671510250787624	5.328489749212376	0.554	0.307	8.9361	47.041920000000005	2.3359300000000003	37.179	218.64000000000001	0.0	56.488
Au1.0Ga0.024Sc4.893	-2.313749557364037	2.313749557364037	5.686250442635963	0.004	0.827	15.22735	37.1251	2.32915	60.22	214.719	0.748	0.0
Au1.0Cu3.014Ga2.931	-1.7484560052585039	1.7484560052585039	6.251543994741496	0.434	0.422	9.844180000000001	64.0128	2.37118	86.118	194.79399999999998	78.914	0.0
Au1.0Sc3.0U3.944	-2.7754962985296343	2.7754962985296343	5.224503701470366	0.378	0.497	13.83606	82.1058	2.06808	78.47	228.011	0.0	0.0
Au1.0U3.02Tl2.782	-2.7123861081173626	2.7123861081173626	5.287613891882637	0.444	0.409	9.23879	118.856	2.13841	80.32399999999998	218.62599999999998	80.164	0.0
Au1.0Ga4.948Pt4.361	-1.2169952234863537	1.2169952234863537	6.783004776513646	0.48	0.423	12.2579	87.80199999999999	2.61376	67.89	200.617	89.75999999999999	0.0
Au1.0Ga4.888Pt4.327	-1.210512460878431	1.210512460878431	6.789487539121569	0.479	0.424	12.28481	87.9699	2.61792	67.932	200.85699999999997	89.573	0.0
Au1.0V4.301Pt4.417	-1.376765709475543	1.376765709475543	6.623234290524457	0.443	0.455	18.034399999999998	75.4425	2.4881900000000003	69.555	210.65800000000002	0.0	0.0
Au1.0Te3.619Cu4.905	-1.913826735026948	1.913826735026948	6.086173264973052	0.38	0.515	21.3314	51.588499999999996	2.31145	53.33500000000001	201.69	78.28	0.0
Au1.0Ga4.918Ba4.286	-3.00941469335205	3.00941469335205	4.99058530664795	0.482	0.42	7.22478	58.5082	2.65716	81.896	223.666	90.134	112.56
Au1.0Sb3.545Mn3.719	-2.3031926520252775	2.3031926520252775	5.6968073479747225	0.429	0.45	24.610100000000003	43.7299	1.84267	54.42	206.518	0.0	88.374
Au1.0Tl4.505Er4.596	-2.299292689045134	2.299292689045134	5.700707310954866	0.446	0.455	11.01546	99.63050000000001	2.28867	75.237	212.79700000000003	87.416	0.0
Au1.0La3.934Ca3.331	-3.7506355921706085	3.7506355921706085	4.2493644078293915	0.476	0.403	9.7746	43.090700000000005	2.5933399999999995	64.299	234.65499999999997	0.0	93.093
Au1.0Al3.295Yb3.902	-2.3451081027728007	2.3451081027728007	5.654891897227199	0.402	0.476	10.1618	56.32632	2.1115	64.78999999999999	207.652	0.0	73.968
Au1.0Er2.717Cr3.529	-2.0818489513633365	2.0818489513633365	5.9181510486366635	0.375	0.487	18.4434	60.0032	1.85692	83.74199999999999	215.729	0.0	0.0
Au1.0Sr4.935Ge4.946	-4.178036314330382	4.178036314330382	3.821963685669618	0.454	0.455	21.644399999999997	83.194	2.49977	75.107	228.73900000000003	0.0	209.05100000000002
Au1.0Cr4.413Nd4.202	-2.7033706163819327	2.7033706163819327	5.296629383618067	0.459	0.437	14.072900000000002	49.4833	1.94984	61.397000000000006	221.253	0.0	0.0
Au1.0Ce3.781Pt0.194	-3.0348842653711428	3.0348842653711428	4.965115734628857	0.76	0.039	10.1051	64.15400000000001	2.53728	79.69	235.241	0.0	0.0
Au1.0Pr2.585La4.545	-2.9572635011515978	2.9572635011515978	5.042736498848402	0.318	0.559	10.757800000000001	55.8698	2.47196	39.037000000000006	238.47900000000004	0.0	0.0
Au1.0Tm1.541In3.279	-1.9116685438545469	1.9116685438545469	6.088331456145453	0.265	0.564	8.916239999999998	57.71719999999999	2.3373899999999996	92.78799999999998	205.815	108.85199999999999	0.0
Au1.0Eu4.211Pt2.602	-2.175366097661642	2.175366097661642	5.824633902338358	0.539	0.333	13.858	85.4975	2.68699	71.19400000000002	224.98600000000002	0.0	0.0
Au1.0Pt4.673Gd3.933	-2.0607960904791964	2.0607960904791964	5.939203909520804	0.486	0.409	17.2449	93.2176	2.7862999999999998	64.383	221.48	0.0	0.0
Au1.0Ga3.291Eu4.8	-2.561782708108111	2.561782708108111	5.438217291891889	0.362	0.528	8.97558	66.87819999999999	2.25432	87.164	215.31400000000002	67.694	0.0
Au1.0Ba1.859Sr3.551	-2.801423300774938	2.801423300774938	5.198576699225062	0.29	0.554	8.8016	83.185	3.0446999999999997	67.342	249.05	0.0	215.666
Au1.0Ge4.948Sn4.361	-2.763609511940653	2.763609511940653	5.236390488059347	0.48	0.423	21.89621	55.4143	2.21134	78.945	213.829	91.791	101.28
Au1.0In0.023Lu1.826	-2.2867318012596227	2.2867318012596227	5.713268198740377	0.008	0.641	16.82608	97.1356	2.28686	50.394	220.242	1.544	0.0
Au1.0Lu3.978Pr0.615	-2.644437814802216	2.644437814802216	5.355562185197784	0.712	0.11	17.2046	88.96039999999999	2.16686	40.885999999999996	224.194	0.0	0.0
Au1.0Mn4.752Y4.149	-2.4186691117514423	2.4186691117514423	5.581330888248558	0.48	0.419	12.5433	70.17099999999999	1.9137	64.55199999999999	217.22199999999998	0.0	0.0
Au1.0Ga0.397Pt3.758	-1.7431672247688121	1.7431672247688121	6.256832775231188	0.077	0.729	17.27493	109.3147	3.08244	53.396	211.19199999999998	14.399	0.0
Au1.0Ca3.757Ce2.386	-3.5754063827050606	3.5754063827050606	4.424593617294939	0.526	0.334	9.2882	41.824600000000004	2.6306000000000003	93.16400000000002	232.294	0.0	121.506
Au1.0Sn3.315Sb3.385	-2.798113342035447	2.798113342035447	5.201886657964553	0.431	0.44	22.17917	42.9181	2.3169	70.515	211.98700000000002	93.527	90.64
Au1.0Y4.197V2.677	-2.4416818378534897	2.4416818378534897	5.55831816214651	0.533	0.34	13.705100000000002	77.255	2.2081	95.964	221.214	0.0	0.0
Au1.0Nd1.464Tm3.123	-2.813304762668781	2.813304762668781	5.186695237331219	0.262	0.559	14.437000000000001	79.6906	2.27839	60.794000000000004	227.817	0.0	0.0
Au1.0Ga4.49Bi4.704	-2.4404310561752096	2.4404310561752096	5.55956894382479	0.44	0.461	8.738900000000001	93.03399999999999	2.20341	94.56200000000001	198.67900000000003	82.28	95.427
Au1.0Yb1.967Te1.732	-2.6643541440980796	2.6643541440980796	5.33564585590192	0.419	0.369	19.488819999999997	72.81549999999999	2.12735	60.92	216.29000000000002	76.014	0.0
Au1.0U4.789Pt2.982	-2.0913492984056576	2.0913492984056576	5.908650701594342	0.546	0.34	15.0368	117.05000000000001	2.38452	75.184	228.40200000000004	0.0	0.0
Au1.0Tl2.905Sc1.358	-1.9488345278031654	1.9488345278031654	6.051165472196835	0.552	0.258	8.87978	92.9818	2.38906	65.256	204.322	108.19200000000001	0.0
Au1.0Te3.477U2.059	-3.0979567860446062	3.0979567860446062	4.902043213955394	0.532	0.315	24.53676	74.015	1.9631	44.976	218.24900000000002	109.59200000000001	0.0
Au1.0Sc2.425Al4.449	-2.20583610651612	2.20583610651612	5.79416389348388	0.308	0.565	12.41526	24.019199999999998	2.18717	38.797	197.358	0.0	103.96
Au1.0V4.071Tl0.881	-2.0764387869920187	2.0764387869920187	5.923561213007981	0.684	0.148	14.75828	55.742000000000004	1.93072	89.27600000000001	206.54800000000003	29.008	0.0
Au1.0Gd0.851Mn3.863	-2.3664654024182354	2.3664654024182354	5.633534597581765	0.149	0.676	13.6079	53.177800000000005	1.69354	48.992999999999995	210.89600000000002	0.0	0.0
Au1.0Sb3.795Ba4.134	-3.89686317013709	3.89686317013709	4.10313682986291	0.425	0.463	21.9175	47.088	2.79184	73.62899999999999	235.602	0.0	211.63400000000001
Au1.0La2.81Cu4.81	-1.682437121915254	1.682437121915254	6.317562878084746	0.326	0.558	11.998800000000001	56.673	2.55054	64.90400000000001	213.41000000000003	0.0	0.0
Au1.0Al4.352Cr2.844	-2.127329825886126	2.127329825886126	5.872670174113874	0.531	0.347	14.4241	27.561660000000003	1.8850600000000002	49.176	195.294	0.0	97.70400000000001
Au1.0Er2.177Er0.048	-2.2555498996207133	2.2555498996207133	5.744450100379287	0.675	0.015	15.835999999999999	88.987	2.3886999999999996	86.55000000000001	224.35000000000002	0.0	0.0
Au1.0Bi4.541Ca3.633	-2.5827955072613227	2.5827955072613227	5.417204492738677	0.495	0.396	10.1963	79.18180000000001	2.5012300000000005	101.08800000000001	217.267	0.0	193.941
Au1.0V4.808Pt4.303	-1.3935573486325916	1.3935573486325916	6.606442651367408	0.476	0.426	17.9894	72.613	2.43568	71.16999999999999	210.456	0.0	0.0
Au1.0V4.289Pt5.01	-1.348454726385305	1.348454726385305	6.651545273614695	0.416	0.486	18.095799999999997	77.513	2.52764	67.69	210.38799999999998	0.0	0.0
Au1.0V4.957Pt4.913	-1.3719019188311004	1.3719019188311004	6.6280980811689	0.456	0.452	18.062	74.196	2.4672800000000006	69.68	210.356	0.0	0.0
Au1.0Sr4.617Yb5.011	-3.4732007466658787	3.4732007466658787	4.526799253334121	0.434	0.471	9.095199999999998	91.83949999999999	2.47905	79.319	234.62800000000001	0.0	108.066
Au1.0Cu4.318Ge4.037	-1.8305466103728163	1.8305466103728163	6.169453389627184	0.462	0.432	23.2732	63.81439999999999	2.35022	86.424	204.602	0.0	91.152
Au1.0Ga3.147Nd4.474	-2.5377131269883213	2.5377131269883213	5.462286873011679	0.365	0.519	7.21005	62.887299999999996	2.29875	60.206	217.12	68.255	0.0
Au1.0Ce4.872La4.755	-3.068394814501687	3.068394814501687	4.931605185498313	0.458	0.447	9.7494	53.358200000000004	2.45542	55.81700000000001	239.57299999999998	0.0	0.0
Au1.0Pr3.67Pt4.259	-2.1982104332128927	2.1982104332128927	5.801789566787107	0.411	0.477	15.474799999999998	87.61869999999999	2.85481	47.244	224.209	0.0	0.0
Au1.0Cr4.044Gd3.796	-2.314510317767941	2.314510317767941	5.685489682232059	0.457	0.429	17.6929	54.835300000000004	1.8901500000000002	84.51	218.71	0.0	0.0
Au1.0Tm4.448In3.172	-2.3171505476753937	2.3171505476753937	5.682849452324606	0.516	0.368	12.17888	65.81519999999999	2.2326	82.84	212.98000000000002	71.024	0.0
Au1.0Pt3.441Ga4.559	-1.31526682840712	1.31526682840712	6.68473317159288	0.382	0.506	11.77474	86.3416	2.5738000000000003	69.798	199.74200000000002	94.622	0.0
Au1.0Pt3.924Sr3.479	-3.2914717669179145	3.2914717669179145	4.7085282330820855	0.467	0.414	14.117899999999999	105.786	3.06944	53.402	228.023	0.0	103.086
Au1.0Pt1.75Eu4.014	-2.3896543299431423	2.3896543299431423	5.610345670056858	0.259	0.594	13.233699999999999	82.818	2.6315800000000005	74.764	226.429	0.0	0.0
Au1.0Eu3.386Ga4.386	-2.3907642613477433	2.3907642613477433	5.609235738652257	0.386	0.5	8.3072	66.899	2.2168200000000002	87.45599999999999	208.606	93.5	0.0
Au1.0Pt3.18Ga3.633	-1.192322273024799	1.192322273024799	6.807677726975201	0.407	0.465	12.25565	88.6575	2.62244	68.72	201.03799999999998	86.955	0.0
Au1.0Ga1.333Ga3.619	-2.187126439798858	2.187126439798858	5.812873560201142	0.224	0.608	6.80128	69.3232	2.15456	88.336	191.536	155.584	0.0
Au1.0Ba2.593Sn3.303	-3.2740534691759393	3.2740534691759393	4.725946530824061	0.376	0.479	8.17533	47.9279	2.7847	71.633	235.74099999999999	103.943	100.768
Au1.0Ge3.174Y3.072	-2.691188422850547	2.691188422850547	5.308811577149453	0.438	0.424	22.760799999999996	86.6524	2.3006599999999997	92.95400000000001	220.318	0.0	92.418
Au1.0In2.072Lu4.174	-2.393011611700719	2.393011611700719	5.606988388299281	0.286	0.576	13.757959999999999	75.053	2.1782	59.15	213.754	55.19799999999999	0.0
Au1.0Sn0.4Sb2.762	-2.844949117956083	2.844949117956083	5.155050882043917	0.096	0.663	30.071820000000006	52.5309	2.3470500000000003	74.25	208.77	20.832	136.578
Au1.0Mn3.615Tm2.378	-2.3720286508618527	2.3720286508618527	5.627971349138147	0.517	0.34	15.0142	61.8569	1.7591799999999997	50.14	213.767	0.0	0.0
Au1.0Yb1.065Pr3.852	-2.9991527412494188	2.9991527412494188	5.000847258750581	0.18	0.651	11.175500000000001	67.6507	2.40757	61.31400000000001	233.086	0.0	0.0
Au1.0Lu3.9Ce3.425	-2.9747600505228613	2.9747600505228613	5.025239949477139	0.468	0.411	14.179499999999999	74.8878	2.24472	56.373000000000005	229.974	0.0	0.0
Au1.0Ca2.368V2.48	-2.9446317769659833	2.9446317769659833	5.055368223034017	0.405	0.424	13.0918	38.73650000000001	2.2754600000000003	97.385	217.917	0.0	93.555
Au1.0Y0.194Ga4.867	-2.2067776146087956	2.2067776146087956	5.793222385391204	0.032	0.803	6.968770000000001	70.4353	2.16524	88.65	192.895	150.161	0.0
Au1.0Ga0.723Sc2.123	-1.8423586634805824	1.8423586634805824	6.157641336519418	0.188	0.552	13.083960000000001	52.846000000000004	2.3551200000000003	69.75200000000001	209.476	35.156	0.0
Au1.0U2.873Al3.59	-2.6277037882472323	2.6277037882472323	5.372296211752768	0.385	0.481	11.6167	64.09196	2.02799	57.388999999999996	209.96499999999997	0.0	88.50399999999999
Au1.0Te5.0U4.638	-3.1067714578005923	3.1067714578005923	4.893228542199408	0.47	0.436	23.137399999999996	79.58	1.88852	50.854	222.012	96.82	0.0
Au1.0Pt2.64Bi3.027	-2.3639844005295627	2.3639844005295627	5.636015599470437	0.396	0.454	14.669799999999999	116.47800000000001	2.74254	75.648	210.42600000000002	0.0	93.97800000000001
Au1.0Nd3.131Te4.057	-3.4002927295366785	3.4002927295366785	4.5997072704633215	0.382	0.495	21.588899999999995	51.677400000000006	2.16248	25.453	219.376	101.97	0.0
Au1.0Sc1.208Tl3.744	-2.0705869836661286	2.0705869836661286	5.929413016333871	0.203	0.629	8.0627	98.4543	2.3796	65.08	202.88100000000003	123.284	0.0
Au1.0Tl4.716Mn2.905	-2.4947258646038497	2.4947258646038497	5.50527413539615	0.547	0.337	8.358170000000001	90.1269	2.0159700000000003	54.464	201.121	107.212	0.0
Au1.0La4.072Cu3.937	-2.0960188300026497	2.0960188300026497	5.90398116999735	0.452	0.437	11.6218	55.7099	2.53231	57.561	219.24200000000002	0.0	0.0
Au1.0Sb2.338Ca4.354	-3.4284732451459066	3.4284732451459066	4.571526754854093	0.304	0.566	18.6004	35.3702	2.5614	91.27799999999999	221.18999999999997	0.0	193.36999999999998
Au1.0Gd1.586Ba3.161	-3.2312446343028807	3.2312446343028807	4.768755365697119	0.276	0.55	10.795200000000001	61.7094	2.9633000000000003	79.822	249.22	0.0	147.4
Au1.0Ga3.75Cr4.509	-2.217070357824263	2.217070357824263	5.782929642175737	0.405	0.487	13.87335	51.9062	1.7730700000000001	84.80699999999999	199.16899999999998	75.735	0.0
Au1.0Er0.908Er2.679	-2.532278284792686	2.532278284792686	5.467721715207314	0.198	0.584	16.2408	85.51859999999999	2.3178599999999996	86.09	225.73	0.0	0.0
Au1.0Al3.548Yb3.389	-2.286916766810214	2.286916766810214	5.713083233189786	0.447	0.427	10.2347	52.87802	2.11612	61.251999999999995	205.714	0.0	82.248
Au1.0Bi0.65Nd4.72	-2.86245069398392	2.86245069398392	5.13754930601608	0.102	0.741	8.3825	69.7162	2.4441100000000002	49.727999999999994	231.81099999999998	0.0	21.113999999999997
Au1.0Cu4.577Ge1.458	-1.4020845236722765	1.4020845236722765	6.5979154763277235	0.65	0.207	17.8852	62.828599999999994	2.48407	85.153	201.465	0.0	43.677
Au1.0Sr4.412Pt1.941	-3.339655556294508	3.339655556294508	4.660344443705492	0.6	0.264	11.8616	102.47200000000001	3.00448	57.6	234.73600000000002	0.0	149.4
Au1.0Cr4.17La4.83	-2.912321742267059	2.912321742267059	5.087678257732941	0.417	0.483	14.866999999999999	46.59009999999999	2.01547	54.852000000000004	224.671	0.0	0.0
Au1.0Tm3.872In4.294	-2.157877470299777	2.157877470299777	5.842122529700223	0.422	0.468	10.68568	60.345	2.25134	86.894	209.44400000000002	90.32400000000001	0.0
Au1.0Pr2.0Sr3.536	-3.5709632791225507	3.5709632791225507	4.429036720877449	0.306	0.541	9.8524	84.5042	2.7578199999999997	58.61200000000001	240.891	0.0	134.709
Au1.0Ce1.835Sn3.262	-2.581753483625521	2.581753483625521	5.418246516374479	0.301	0.535	8.560550000000001	50.0067	2.43178	73.314	224.03300000000002	116.09500000000001	0.0
Au1.0Ga2.741Eu3.667	-2.4990498751274677	2.4990498751274677	5.500950124872532	0.37	0.495	8.9938	68.2045	2.26775	87.28	214.405	69.19	0.0
Au1.0In4.871Ga2.194	-1.883455992950342	1.883455992950342	6.116544007049658	0.604	0.272	5.07672	48.3044	2.29528	99.72399999999999	193.972	167.436	0.0
Au1.0Eu4.743Pt4.158	-2.059247557228759	2.059247557228759	5.940752442771241	0.479	0.42	14.5963	88.5335	2.75263	67.08399999999999	223.639	0.0	0.0
Au1.0Ge2.478Gd3.985	-3.1830834689155365	3.1830834689155365	4.8169165310844635	0.332	0.534	22.2098	71.3132	2.2374400000000003	88.066	223.68400000000003	0.0	70.052
Au1.0Pt3.009Tm4.603	-2.0973326058901387	2.0973326058901387	5.902667394109861	0.349	0.534	18.185699999999997	95.9242	2.5534999999999997	58.576	220.379	0.0	0.0
Au1.0Ba2.203Pr3.79	-3.4932096908493655	3.4932096908493655	4.5067903091506345	0.315	0.542	10.412	57.626900000000006	2.76819	59.71300000000001	245.102	0.0	84.42
Au1.0Ga4.273Sb2.539	-1.799477485687536	1.799477485687536	6.200522514312464	0.547	0.325	17.59863	58.3522	2.16651	82.406	196.63100000000003	102.289	66.95
Au1.0Lu3.687Y2.939	-2.3693363437270127	2.3693363437270127	5.630663656272987	0.483	0.385	15.3779	96.1656	2.25124	63.044000000000004	225.546	0.0	0.0
Au1.0Mn1.382Ce3.5	-3.0133621416217222	3.0133621416217222	4.986637858378278	0.235	0.595	10.6205	56.383500000000005	2.2205	69.35499999999999	228.545	0.0	0.0
Au1.0Ca3.287Lu4.409	-4.1000743604631635	4.1000743604631635	3.8999256395368365	0.378	0.507	14.4572	64.8598	2.33998	63.48	225.49599999999998	0.0	87.318
Au1.0Sn4.0Bi4.804	-2.6704606621440794	2.6704606621440794	5.329539337855921	0.408	0.49	9.53116	83.21879999999999	2.33874	85.68	211.79399999999998	88.536	101.42999999999999
Au1.0Yb4.397V1.695	-2.610777130079785	2.610777130079785	5.389222869920215	0.62	0.239	11.6913	75.17750000000001	2.03031	95.535	219.767	0.0	0.0
Au1.0Nd4.76Pt4.24	-2.080552573613388	2.080552573613388	5.919447426386612	0.476	0.424	13.0124	84.73519999999999	2.79388	42.144	225.476	0.0	0.0
Au1.0Y4.619Al1.184	-2.4207845918009268	2.4207845918009268	5.579215408199073	0.679	0.174	11.517100000000001	85.70284000000001	2.42216	83.078	221.002	0.0	32.016
Au1.0Tl4.111U4.99	-2.7973749885802093	2.7973749885802093	5.202625011419791	0.407	0.494	9.24577	119.098	2.08067	80.58	220.012	79.77199999999999	0.0
Au1.0U1.74Ga2.785	-2.9196866534236774	2.9196866534236774	5.080313346576323	0.315	0.504	9.103159999999999	88.9054	2.08462	90.25200000000001	208.897	94.248	0.0
Au1.0Te5.01Sc4.091	-2.9241160147188605	2.9241160147188605	5.0758839852811395	0.496	0.405	25.004129999999996	37.290499999999994	2.08685	32.268	210.437	102.176	0.0
Au1.0Ga0.12Tl3.875	-2.28770270762562	2.28770270762562	5.71229729237438	0.024	0.775	6.03441	116.66740000000001	2.40675	68.162	199.18800000000002	156.388	0.0
Au1.0Ce3.212Te3.364	-3.3995103971548764	3.3995103971548764	4.600489602845124	0.424	0.444	20.994320000000002	51.156800000000004	2.2111199999999998	46.708000000000006	222.32	91.464	0.0
Au1.0Sc3.036Mn3.21	-2.257196229883431	2.257196229883431	5.742803770116569	0.419	0.443	14.31023	40.083000000000006	1.88713	48.336	210.432	0.0	0.0
Au1.0Pt3.447Cu3.691	-1.0844044159634878	1.0844044159634878	6.915595584036512	0.424	0.454	15.8292	85.1656	2.89062	65.712	205.618	0.0	0.0
Au1.0Pt3.358Ba2.399	-3.3528114961616753	3.3528114961616753	4.647188503838325	0.497	0.355	14.454299999999998	88.62349999999999	3.23169	59.114999999999995	232.673	0.0	95.14
Au1.0Sb2.825Ca2.669	-3.426579696468556	3.426579696468556	4.573420303531444	0.435	0.411	22.7753	39.6298	2.49463	86.643	217.507	0.0	184.551
Au1.0Pt2.681Er3.726	-2.028374937774287	2.028374937774287	5.971625062225713	0.362	0.503	17.511	95.3129	2.64853	69.385	221.183	0.0	0.0
Au1.0Pt2.546Cr3.033	-1.450252327447747	1.450252327447747	6.549747672552253	0.387	0.461	19.250500000000002	75.5481	2.3108500000000003	66.501	209.925	0.0	0.0
Au1.0Gd3.53Cu0.426	-2.7451458345836466	2.7451458345836466	5.254854165416353	0.713	0.086	14.7551	73.52459999999999	2.3920000000000003	87.349	226.926	0.0	0.0
Au1.0La2.269Cu2.225	-1.9664937533270566	1.9664937533270566	6.033506246672943	0.413	0.405	11.7246	60.4599	2.56365	60.32	218.687	0.0	0.0
Au1.0Pt2.94Cu3.579	-1.042897470880935	1.042897470880935	6.957102529119065	0.391	0.476	15.5931	83.7064	2.8689999999999998	67.118	205.041	0.0	0.0
Au1.0Pt3.083Cu3.436	-1.0651429044861862	1.0651429044861862	6.934857095513814	0.41	0.457	15.720400000000001	84.8863	2.88211	66.301	205.364	0.0	0.0
Au1.0Al2.951Cu3.092	-1.8523624854338046	1.8523624854338046	6.1476375145661954	0.419	0.439	11.9241	40.83714	2.3762799999999995	57.178	193.52800000000002	0.0	77.096
Au1.0Pt2.118Cu2.01	-1.1186022381626683	1.1186022381626683	6.881397761837332	0.413	0.392	15.7281	89.04679999999999	2.90712	66.606	206.531	0.0	0.0
Au1.0Pt2.722Cu3.222	-1.0507335344113446	1.0507335344113446	6.949266465588655	0.392	0.464	15.5976	84.47359999999999	2.87376	67.152	205.25600000000003	0.0	0.0
Au1.0Pt2.458Cu2.488	-1.0867012849667015	1.0867012849667015	6.9132987150332985	0.413	0.418	15.720500000000001	87.26520000000001	2.8945799999999995	66.334	205.849	0.0	0.0
Au1.0Bi3.097Cu2.8	-1.8691518696773732	1.8691518696773732	6.130848130322627	0.449	0.406	12.0281	91.22040000000001	2.4689500000000004	92.54599999999999	203.549	0.0	92.943
Au1.0Cu1.924Cu1.815	-1.1609459171132466	1.1609459171132466	6.839054082886753	0.406	0.383	12.9578	64.4251	2.62807	84.477	199.798	0.0	0.0
Au1.0Pt2.734Cu3.259	-1.048958585599837	1.048958585599837	6.951041414400163	0.391	0.466	15.5911	84.3474	2.8727	67.188	205.221	0.0	0.0
Au1.0Pt2.734Cu3.46	-1.0346548954051409	1.0346548954051409	6.965345104594859	0.38	0.481	15.5182	83.4079	2.8636299999999997	67.63300000000001	204.962	0.0	0.0
Au1.0Pt2.722Cu2.901	-1.079133979965099	1.079133979965099	6.920866020034901	0.411	0.438	15.723499999999998	86.1022	2.8894599999999997	66.384	205.70499999999998	0.0	0.0
Au1.0Pt1.686Cu2.633	-1.0052640264629247	1.0052640264629247	6.994735973537075	0.317	0.495	15.086299999999998	82.6365	2.8382899999999998	70.685	204.773	0.0	0.0
Au1.0Er1.698Yb2.327	-2.5054514417645075	2.5054514417645075	5.4945485582354925	0.338	0.463	12.6204	88.13589999999999	2.22915	91.551	224.626	0.0	0.0
Au1.0Sr1.485Cu2.617	-2.5989191295476717	2.5989191295476717	5.401080870452328	0.291	0.513	11.564	76.2967	2.73019	77.09700000000001	214.951	0.0	72.45899999999999
Au1.0Tm1.247Cu2.159	-1.2987378981775306	1.2987378981775306	6.701262101822469	0.283	0.49	14.482800000000001	73.9124	2.48683	79.212	208.85899999999998	0.0	0.0
Au1.0Cr2.148Ge3.564	-1.6739480947259606	1.6739480947259606	6.326051905274039	0.32	0.531	28.168	61.495799999999996	1.91737	86.589	209.847	0.0	112.04100000000001
Au1.0Eu2.029Nd2.724	-2.8486249251805313	2.8486249251805313	5.151375074819469	0.353	0.474	9.2991	66.93629999999999	2.4398299999999997	62.13399999999999	233.477	0.0	0.0
Au1.0Pr2.87In2.973	-2.2093143160900794	2.2093143160900794	5.7906856839099206	0.419	0.434	8.01834	50.7495	2.4259299999999997	78.01400000000001	215.566	83.762	0.0
Au1.0Pt2.377Sr1.525	-3.0204211165462134	3.0204211165462134	4.979578883453787	0.485	0.311	14.7159	107.81	3.0752	55.798	224.39999999999998	0.0	77.439
Au1.0Ge1.621La3.296	-4.2147805343496705	4.2147805343496705	3.7852194656503295	0.274	0.557	17.8164	62.7008	2.38668	53.521	229.33100000000002	0.0	57.81400000000001
Au1.0In0.928Y2.556	-2.2127481990835127	2.2127481990835127	5.787251800916487	0.207	0.57	10.08422	88.7101	2.5066599999999997	98.07899999999998	219.91299999999998	39.951	0.0
Au1.0Ba2.25Sn2.306	-3.360857857421407	3.360857857421407	4.639142142578593	0.405	0.415	8.39705	51.224	2.83685	72.74	237.115	90.05499999999999	108.54
Au1.0Lu1.891Eu2.856	-2.7608190482038095	2.7608190482038095	5.2391809517961905	0.329	0.497	13.7625	79.5933	2.28447	67.614	227.72699999999998	0.0	0.0
Au1.0Pt1.119Gd3.062	-2.4949304579118268	2.4949304579118268	5.505069542088173	0.216	0.591	15.886099999999999	84.6634	2.57542	77.42699999999999	225.60399999999998	0.0	0.0
Au1.0Mn1.826Pr3.162	-2.826648097684382	2.826648097684382	5.173351902315618	0.305	0.528	12.191000000000003	56.55810000000001	2.1338600000000003	47.412	224.983	0.0	0.0
Au1.0Yb2.513Sb1.668	-2.524930256223917	2.524930256223917	5.475069743776083	0.485	0.322	19.7158	73.8357	2.2210099999999997	86.95500000000001	217.24400000000003	0.0	66.33200000000001
Au1.0Ca3.221Lu1.92	-4.10012055431701	4.10012055431701	3.8998794456829904	0.525	0.313	12.611	55.9591	2.50068	77.509	226.269	0.0	121.275
Au1.0Pt1.356Tm2.452	-2.014865998660672	2.014865998660672	5.985134001339328	0.282	0.51	17.601799999999997	96.994	2.5563399999999996	62.64	220.348	0.0	0.0
Au1.0V2.927V1.254	-1.9819257406546091	1.9819257406546091	6.018074259345391	0.565	0.242	16.5929	44.3875	1.86283	94.035	208.35099999999997	0.0	0.0
Au1.0Sc0.628Ce3.922	-3.131134458033163	3.131134458033163	4.868865541966837	0.113	0.706	10.36941	57.1135	2.4697299999999998	78.076	233.667	0.0	0.0
Au1.0Y2.065Cu0.98	-1.822037945913988	1.822037945913988	6.177962054086012	0.51	0.242	12.1726	91.7228	2.57254	92.296	218.61	0.0	0.0
Au1.0Nd2.608Bi3.385	-2.9320962826394643	2.9320962826394643	5.067903717360536	0.373	0.484	9.7543	94.3686	2.39057	74.91999999999999	219.937	0.0	100.188
Au1.0U1.486Te2.101	-3.0248932936936948	3.0248932936936948	4.975106706306305	0.324	0.458	22.893639999999998	79.98	2.03388	51.45	219.084	94.348	0.0
Au1.0Te2.81Al3.489	-2.5348913014313865	2.5348913014313865	5.4651086985686135	0.385	0.478	20.2399	31.69648	2.06152	22.567	196.57999999999998	79.31	87.952
Au1.0Sn2.311Cu3.311	-1.5411476331412706	1.5411476331412706	6.458852366858729	0.349	0.5	10.90023	53.668899999999994	2.51862	77.775	206.047	75.73299999999999	0.0
Au1.0Sb2.44U2.59	-2.7303043963945077	2.7303043963945077	5.269695603605492	0.405	0.43	23.6213	84.0955	2.10367	83.71000000000001	222.584	0.0	83.43
Au1.0La3.282Tl3.79	-2.3411453974670993	2.3411453974670993	5.658854602532901	0.407	0.47	7.682899999999999	88.8306	2.42332	50.474999999999994	217.557	92.11999999999999	0.0
Au1.0Tl2.213Mn2.257	-2.4383153889680935	2.4383153889680935	5.5616846110319065	0.405	0.413	9.622150000000001	83.5711	1.9821900000000001	53.97	203.207	79.38000000000001	0.0
Au1.0Gd1.974Sc3.605	-2.6274553341071316	2.6274553341071316	5.372544665892868	0.3	0.548	15.23756	48.3628	2.32092	69.372	220.548	0.0	0.0
Au1.0Pt2.556Ca2.98	-3.6534465846614994	3.6534465846614994	4.346553415338501	0.391	0.456	13.5827	70.1228	2.9448000000000003	76.378	221.361	0.0	105.336
Au1.0Al3.814Ba1.398	-2.6515986579145947	2.6515986579145947	5.348401342085405	0.614	0.225	10.262799999999999	31.47074	2.45801	42.581	207.73000000000002	0.0	173.276
Au1.0Bi0.988Er3.97	-2.6373533780883536	2.6373533780883536	5.362646621911646	0.166	0.667	15.432200000000002	90.79910000000001	2.2981100000000003	88.74700000000001	223.05700000000002	0.0	34.362
Au1.0Cu0.765Cr1.845	-1.6764781343803863	1.6764781343803863	6.323521865619614	0.212	0.511	17.032600000000002	58.5379	2.02907	83.917	206.096	0.0	0.0
Au1.0Er1.713Cu2.812	-1.422180134603102	1.422180134603102	6.577819865396898	0.31	0.509	14.265799999999999	70.6861	2.4929699999999997	84.887	209.488	0.0	0.0
Au1.0Pt1.799Nd4.146	-2.2961966746482867	2.2961966746482867	5.703803325351713	0.259	0.597	11.184199999999999	77.5874	2.67453	43.617999999999995	228.666	0.0	0.0
Au1.0Ce3.436Yb1.618	-3.037767638966744	3.037767638966744	4.962232361033256	0.567	0.267	9.6147	68.86590000000001	2.3739299999999997	85.542	232.866	0.0	0.0
Au1.0Sr3.584La2.715	-3.452973398894769	3.452973398894769	4.547026601105231	0.491	0.372	9.4998	79.4376	2.734	50.108000000000004	241.973	0.0	122.259
Au1.0Tm2.783Cu3.203	-1.4665132106228738	1.4665132106228738	6.533486789377126	0.398	0.458	15.107600000000001	71.9156	2.3933999999999997	76.356	210.716	0.0	0.0
Au1.0Cr1.263In0.687	-2.0180547697828777	2.0180547697828777	5.981945230217122	0.428	0.233	14.086780000000001	59.1227	2.09502	90.109	205.683	44.969	0.0
Au1.0Pr0.51Ge3.436	-2.721409287805625	2.721409287805625	5.278590712194375	0.103	0.694	29.2887	73.4233	2.21707	84.478	214.382	0.0	146.434
Au1.0Pt3.021Sn3.078	-1.7594423233991785	1.7594423233991785	6.2405576766008215	0.426	0.434	13.265379999999999	77.8504	2.7901599999999998	57.94	215.08999999999997	94.178	0.0
Au1.0Eu1.616Gd2.014	-2.952233744366983	2.952233744366983	5.047766255633017	0.349	0.435	13.1718	74.3175	2.39563	87.299	230.029	0.0	0.0
Au1.0Mn2.331Sr3.863	-3.990333665069504	3.990333665069504	4.009666334930496	0.324	0.537	10.5242	78.2428	2.38216	53.376000000000005	229.87900000000002	0.0	133.71300000000002
Au1.0Ba2.632Cu3.721	-3.5071946660166633	3.5071946660166633	4.492805333983337	0.358	0.506	11.1112	56.9684	2.8867200000000004	80.372	224.224	0.0	95.944
Au1.0Lu0.293Eu2.411	-2.7467419083378557	2.7467419083378557	5.253258091662144	0.079	0.651	11.808300000000001	78.05430000000001	2.4324500000000002	82.498	228.461	0.0	0.0
Au1.0Ge2.95Pr3.245	-4.169915303062473	4.169915303062473	3.8300846969375266	0.41	0.451	21.963499999999996	65.4187	2.29967	68.844	224.496	0.0	86.50999999999999
Au1.0Pt2.133Sb2.892	-3.464420534539461	3.464420534539461	4.535579465460539	0.354	0.48	28.154600000000002	74.98	2.6636800000000003	62.7	209.80599999999998	0.0	98.88
Au1.0In1.935Tm3.558	-2.329099834322924	2.329099834322924	5.670900165677076	0.298	0.548	13.02588	70.7198	2.2475199999999997	80.818	214.866	57.513999999999996	0.0
Au1.0Yb3.151Cu4.252	-1.6941607260325826	1.6941607260325826	6.305839273967417	0.375	0.506	11.551200000000001	71.1279	2.38403	89.083	209.392	0.0	0.0
Au1.0Y3.659Lu2.58	-2.3016630859620006	2.3016630859620006	5.698336914037999	0.505	0.356	14.409099999999999	97.76920000000001	2.3156999999999996	71.878	226.436	0.0	0.0
Au1.0Ca1.155Y4.056	-3.0126040844380233	3.0126040844380233	4.987395915561977	0.186	0.653	11.1699	87.2188	2.55258	97.642	228.916	0.0	42.966
Au1.0Sn2.412Ce3.345	-3.0125509458557023	3.0125509458557023	4.987449054144298	0.357	0.495	8.82389	51.981700000000004	2.4412599999999998	75.63	228.93099999999998	77.469	0.0
Au1.0V3.383V3.135	-2.019920594309723	2.019920594309723	5.980079405690277	0.45	0.417	16.8749	39.1375	1.78423	94.335	207.931	0.0	0.0
Au1.0Pt1.4Te3.661	-2.9384313613384485	2.9384313613384485	5.0615686386615515	0.231	0.604	27.790619999999997	66.218	2.3295200000000005	25.902000000000005	208.937	124.42399999999999	0.0
Au1.0Nd3.514Sc2.732	-2.725176408316676	2.725176408316676	5.274823591683324	0.485	0.377	11.155190000000001	49.6267	2.38558	49.268	226.502	0.0	0.0
Au1.0U2.752Al4.512	-2.5179414275787018	2.5179414275787018	5.482058572421298	0.333	0.546	11.4776	56.69236	2.0302	52.56600000000001	206.611	0.0	100.46400000000001
Au1.0Sc2.901Bi4.364	-2.4765975867514447	2.4765975867514447	5.523402413248555	0.351	0.528	12.839269999999999	84.6811	2.31703	83.7	210.65499999999997	0.0	109.296
Au1.0Pt1.519Cu3.0	-0.975813267056802	0.975813267056802	7.024186732943198	0.275	0.543	14.793300000000002	79.5287	2.80417	72.35900000000001	203.73700000000002	0.0	0.0
Au1.0Tl1.073U2.514	-2.523928077719737	2.523928077719737	5.476071922280263	0.234	0.548	10.70374	118.676	2.12594	85.64	224.584	45.864000000000004	0.0
Au1.0Gd0.826Ba1.797	-3.433611384288044	3.433611384288044	4.566388615711956	0.228	0.496	10.9356	67.9992	2.97368	80.884	245.344	0.0	132.928
Au1.0Te1.474Tl2.221	-2.234372214632918	2.234372214632918	5.765627785367082	0.314	0.473	15.74875	91.77199999999999	2.27661	49.437999999999995	202.974	157.392	0.0
Au1.0Sb1.291Mn3.0	-2.289592898214681	2.289592898214681	5.710407101785319	0.244	0.567	19.7038	49.4863	1.7909000000000002	51.1	206.945	0.0	50.263999999999996
Au1.0Al1.594Cu2.356	-1.6784260873807018	1.6784260873807018	6.321573912619298	0.322	0.476	12.1546	49.11991999999999	2.4508599999999996	63.806	195.772	0.0	59.248000000000005
Au1.0La0.5Ca2.886	-3.5220327832295206	3.5220327832295206	4.477967216770479	0.114	0.658	9.717200000000002	43.482600000000005	2.71824	91.144	228.49200000000002	0.0	151.99800000000002
Au1.0Pt1.717Cr2.631	-1.4845398077905605	1.4845398077905605	6.5154601922094395	0.321	0.492	19.049300000000002	73.0792	2.24044	69.52199999999999	209.743	0.0	0.0
Au1.0Bi2.026Yb3.385	-2.3951116122236096	2.3951116122236096	5.60488838777639	0.316	0.528	10.2988	100.476	2.2172400000000003	97.488	218.12400000000002	0.0	65.412
Au1.0Cu1.548Cu3.822	-1.2106412916385478	1.2106412916385478	6.789358708361452	0.243	0.6	12.968599999999999	60.963699999999996	2.60809	84.09899999999999	198.826	0.0	0.0
Au1.0Er1.02Ge1.933	-2.586838319314121	2.586838319314121	5.413161680685879	0.258	0.489	25.6712	80.72559999999999	2.26657	88.221	216.40300000000002	0.0	103.179
Au1.0Sr0.625Nd2.051	-3.032132973222569	3.032132973222569	4.967867026777431	0.17	0.558	8.8374	77.11560000000001	2.6131	53.312000000000005	233.90000000000003	0.0	42.330000000000005
Au1.0Cr1.189La2.791	-3.0376999775631317	3.0376999775631317	4.962300022436868	0.239	0.561	13.201800000000002	56.2417	2.26241	51.474000000000004	228.571	0.0	0.0
Au1.0Ce2.293Er3.51	-3.0620310112478117	3.0620310112478117	4.937968988752188	0.337	0.516	13.7561	73.0352	2.3474399999999997	83.713	231.176	0.0	0.0
Au1.0Tm1.801Cu3.053	-1.34190796416316	1.34190796416316	6.65809203583684	0.308	0.522	14.642	71.1212	2.45566	78.428	208.822	0.0	0.0
Au1.0Pt0.008In1.071	-1.6038150720359425	1.6038150720359425	6.3961849279640575	0.004	0.515	7.9145	70.8565	2.60198	98.555	203.18099999999998	99.395	0.0
Au1.0Eu2.121Sr3.972	-3.5782089994164687	3.5782089994164687	4.421791000583531	0.299	0.56	9.5363	87.8035	2.73163	70.884	239.87900000000002	0.0	139.44000000000003
Au1.0Ba0.926Gd2.445	-3.884763874945974	3.884763874945974	4.115236125054026	0.212	0.56	13.264800000000001	71.62100000000001	2.6220800000000004	84.80600000000001	236.86200000000002	0.0	56.815999999999995
Au1.0Pt0.266Eu4.168	-2.8864940365713947	2.8864940365713947	5.113505963428605	0.049	0.767	11.373999999999999	73.8675	2.45247	84.482	230.058	0.0	0.0
Au1.0Ge1.366Sn4.676	-2.31204316607922	2.31204316607922	5.68795683392078	0.194	0.664	13.65128	49.55159999999999	2.3278999999999996	73.206	215.41	144.088	40.934000000000005
Au1.0Pr1.948Y3.582	-2.6636073204104873	2.6636073204104873	5.336392679589513	0.298	0.548	11.6278	87.5036	2.48514	80.58600000000001	231.39800000000002	0.0	0.0
Au1.0Lu2.488Cu2.685	-1.429273546929081	1.429273546929081	6.570726453070919	0.403	0.435	15.4662	76.3161	2.36411	61.968999999999994	210.2	0.0	0.0
Au1.0Yb1.855Lu2.145	-2.301848730433501	2.301848730433501	5.698151269566499	0.371	0.429	14.209999999999999	92.1873	2.15455	65.999	222.74200000000002	0.0	0.0
Au1.0Ca2.231Sb3.762	-3.259756691548076	3.259756691548076	4.740243308451924	0.319	0.538	25.9324	40.0905	2.4355599999999997	83.387	215.119	0.0	184.517
Au1.0Mn2.568Tm3.281	-2.427013112980446	2.427013112980446	5.572986887019554	0.375	0.479	15.7074	68.50569999999999	1.87119	55.046	216.85199999999998	0.0	0.0
Au1.0Pt1.689Pr2.966	-2.4234391227957177	2.4234391227957177	5.576560877204282	0.299	0.525	14.0884	80.7595	2.7403500000000003	50.99	227.565	0.0	0.0
Au1.0In0.767Ce1.567	-2.429188911759499	2.429188911759499	5.570811088240501	0.23	0.47	8.7728	63.893	2.533	88.74	222.32999999999998	44.39	0.0
Au1.0Y3.254V3.446	-2.3883649359030956	2.3883649359030956	5.611635064096904	0.423	0.448	14.3685	69.57	2.12454	95.714	218.692	0.0	0.0
Au1.0Sn1.423Cu0.052	-1.92980556457191	1.92980556457191	6.07019443542809	0.575	0.021	9.509450000000001	65.4114	2.55573	75.478	215.347	124.77499999999999	0.0
Au1.0Nd3.036Bi3.107	-3.018239916561366	3.018239916561366	4.981760083438634	0.425	0.435	9.551	90.91	2.3948	71.42	221.57999999999998	0.0	90.045
Au1.0U2.341Al3.899	-2.498953775180131	2.498953775180131	5.501046224819869	0.323	0.538	11.485199999999999	57.406079999999996	2.04636	53.004000000000005	206.36700000000002	0.0	98.992
Au1.0Pt2.158Te2.306	-2.5809342801686954	2.5809342801686954	5.419065719831305	0.395	0.422	24.88546	80.45	2.5822000000000003	33.535999999999994	210.22899999999998	86.932	0.0
Au1.0Sc2.642Ga3.657	-1.93690323220918	1.93690323220918	6.06309676779082	0.362	0.501	10.26293	53.503299999999996	2.20206	75.96600000000001	200.83499999999998	93.687	0.0
Au1.0Tl3.733U2.893	-2.7395367108397695	2.7395367108397695	5.2604632891602305	0.489	0.379	8.55979	118.736	2.16179	77.734	215.21699999999998	95.844	0.0
Au1.0Te0.388Sc4.071	-2.3611837463127	2.3611837463127	5.6388162536873	0.071	0.745	16.57463	39.2495	2.31003	56.913	213.96300000000002	14.626	0.0
Au1.0Sb2.84Tl2.564	-2.179264000376018	2.179264000376018	5.820735999623982	0.443	0.4	21.307900000000004	80.20330000000001	2.32397	69.85	203.042	78.4	91.258
Au1.0V1.273Cu3.191	-1.4167924007123025	1.4167924007123025	6.5832075992876975	0.233	0.584	14.0119	57.1781	2.3986899999999998	87.077	201.857	0.0	0.0
Au1.0Gd1.903Mn2.773	-2.4365144575761155	2.4365144575761155	5.5634855424238845	0.335	0.488	13.9845	58.747600000000006	1.8725	59.625	216.094	0.0	0.0
Au1.0Pt2.053Ba1.367	-3.285749498559996	3.285749498559996	4.714250501440004	0.464	0.309	14.4438	91.8635	3.19843	61.45700000000001	230.00800000000004	0.0	82.812
Au1.0La2.412Er3.345	-3.0932426208862323	3.0932426208862323	4.906757379113768	0.357	0.495	13.978399999999999	71.63409999999999	2.36035	64.32	231.778	0.0	0.0
Au1.0Al1.506Cr0.506	-2.0371189671802163	2.0371189671802163	5.962881032819784	0.5	0.168	13.027600000000001	45.9848	2.19788	52.988	197.656	0.0	92.0
Au1.0Er1.124Ca2.484	-3.722018868553712	3.722018868553712	4.277981131446288	0.244	0.539	11.6098	53.679899999999996	2.6135400000000004	95.787	226.823	0.0	124.50900000000001
Au1.0Ce1.661Cu0.836	-2.315807986878254	2.315807986878254	5.684192013121746	0.475	0.239	10.9953	67.95009999999999	2.58457	83.102	222.998	0.0	0.0
Au1.0Bi3.89Yb4.294	-2.2916615599527868	2.2916615599527868	5.708338440047213	0.424	0.468	10.3224	102.96099999999998	2.2036	98.45400000000001	216.862	0.0	87.768
Au1.0Pt0.144Nd1.254	-2.1077500666690225	2.1077500666690225	5.8922499333309775	0.06	0.523	10.2329	82.5586	2.65155	57.712	227.015	0.0	0.0
Au1.0Sr3.104Ge4.583	-4.071968950981415	4.071968950981415	3.9280310490185846	0.357	0.527	23.793	81.28960000000001	2.42697	77.959	224.7	0.0	200.09
Au1.0Eu1.005La3.459	-2.956257119758848	2.956257119758848	5.043742880241152	0.184	0.633	10.6044	61.352399999999996	2.48758	48.119	236.221	0.0	0.0
Au1.0Cu2.671Cu3.047	-1.2089835417685286	1.2089835417685286	6.791016458231471	0.398	0.454	12.9832	60.5018	2.6076799999999998	84.126	198.87800000000001	0.0	0.0
Au1.0Tm1.783Sr4.464	-3.6889016612641417	3.6889016612641417	4.311098338735858	0.246	0.616	11.344	94.26679999999999	2.70106	63.892	238.75799999999998	0.0	153.384
Au1.0Pr0.576Gd1.735	-2.844519046127579	2.844519046127579	5.155480953872421	0.174	0.524	13.953800000000001	77.29740000000001	2.46098	80.424	229.00400000000002	0.0	0.0
Au1.0Pt2.506Sn2.667	-1.7274438925330813	1.7274438925330813	6.272556107466919	0.406	0.432	13.126040000000001	77.94319999999999	2.78208	58.9	214.89000000000001	93.744	0.0
Au1.0Ba4.0In1.903	-3.0929025821484295	3.0929025821484295	4.9070974178515705	0.58	0.276	7.27976	49.9918	3.0012	84.922	239.738	53.26800000000001	155.44
Au1.0Cr1.575Cu2.261	-1.4716980757229203	1.4716980757229203	6.52830192427708	0.326	0.468	15.5796	57.76480000000001	2.23142	83.88	203.18200000000002	0.0	0.0
Au1.0Pt2.803Cu3.239	-1.0564664734586273	1.0564664734586273	6.943533526541373	0.398	0.46	15.638200000000001	84.718	2.87716	66.88	205.322	0.0	0.0
Au1.0Pt3.207Cu2.936	-1.125382453536396	1.125382453536396	6.874617546463604	0.449	0.411	15.9803	87.7569	2.91161	64.673	206.15300000000002	0.0	0.0
Au1.0Pt3.373Cu3.563	-1.079693975546947	1.079693975546947	6.920306024453053	0.425	0.449	15.822299999999998	85.3691	2.88987	65.607	205.493	0.0	0.0
Au1.0Pt2.964Cu3.336	-1.0628551048255561	1.0628551048255561	6.937144895174444	0.406	0.457	15.692800000000002	84.8943	2.88083	66.501	205.368	0.0	0.0
Au1.0Pt2.687Cu3.776	-1.0134267262099028	1.0134267262099028	6.986573273790097	0.36	0.506	15.385200000000001	81.8454	2.84798	68.458	204.53199999999998	0.0	0.0
Au1.0Ge2.23Cu3.971	-1.6907994046314885	1.6907994046314885	6.3092005953685115	0.31	0.552	20.3632	64.16980000000001	2.43038	85.916	203.348	0.0	65.41
Au1.0Pt3.545Pr3.593	-2.251877558804429	2.251877558804429	5.748122441195571	0.436	0.442	15.1582	85.8224	2.82818	47.958	225.26999999999998	0.0	0.0
Au1.0Mn2.559Y3.794	-2.406242842155984	2.406242842155984	5.593757157844016	0.348	0.516	12.338000000000001	79.3156	2.08432	73.24799999999999	220.156	0.0	0.0
Au1.0Lu2.374Lu3.82	-2.7154602311441876	2.7154602311441876	5.2845397688558124	0.33	0.531	18.3104	91.9252	2.07622	36.618	222.61	0.0	0.0
Au1.0Yb3.091Tm4.174	-2.5274746991079295	2.5274746991079295	5.4725253008920705	0.374	0.505	14.2816	86.322	2.12273	79.488	225.053	0.0	0.0
Au1.0Ca2.856Eu3.72	-3.7171485607656862	3.7171485607656862	4.282851439234314	0.377	0.491	10.087299999999999	52.275600000000004	2.52773	92.93700000000001	230.72000000000003	0.0	87.087
Au1.0Sn2.056Cu3.937	-1.456741108333075	1.456741108333075	6.543258891666925	0.294	0.563	11.227979999999999	54.245099999999994	2.5294099999999995	78.70899999999999	204.748	63.797999999999995	0.0
Au1.0In2.976Sb4.089	-1.9704442637733823	1.9704442637733823	6.029555736226618	0.369	0.507	22.91804	41.8534	2.30083	86.13300000000001	202.195	71.217	104.44200000000001
Au1.0Pt2.642Sc3.115	-1.7520807583778	1.7520807583778	6.2479192416222	0.391	0.461	16.867070000000002	70.93010000000001	2.71781	53.854	214.07	0.0	0.0
Au1.0V3.174V3.402	-2.022718926390506	2.022718926390506	5.977281073609494	0.419	0.449	16.8796	39.05	1.78292	94.34	207.92399999999998	0.0	0.0
Au1.0Pt3.302Pt4.319	-2.0907120924410387	2.0907120924410387	5.909287907558961	0.383	0.501	18.8996	113.232	3.20288	45.8	213.11599999999999	0.0	0.0
Au1.0Y1.946Ce4.754	-3.0910962945718756	3.0910962945718756	4.908903705428124	0.253	0.618	10.0737	70.0376	2.47506	85.316	236.072	0.0	0.0
Au1.0Nd3.464Ga3.536	-2.395689907633984	2.395689907633984	5.604310092366016	0.433	0.442	7.14508	63.9748	2.27521	64.868	212.891	82.654	0.0
Au1.0U2.757Bi3.188	-2.150090149436722	2.150090149436722	5.849909850563278	0.397	0.459	11.848500000000001	119.28	2.14401	97.096	221.50600000000003	0.0	95.013
Au1.0Sc2.143Te2.81	-2.9105442198339047	2.9105442198339047	5.089455780166095	0.36	0.472	24.33816	43.436	2.1452	35.976	210.584	97.232	0.0
Au1.0Pt2.303Al4.893	-2.207417173235111	2.207417173235111	5.792582826764889	0.281	0.597	13.3658	48.86352	2.4666499999999996	33.563	195.80900000000003	0.0	109.848
Au1.0Te2.409Tl4.174	-2.302755405781535	2.302755405781535	5.697244594218465	0.318	0.551	15.18805	91.879	2.2259900000000004	46.99600000000001	201.752	173.50400000000002	0.0
Au1.0Tl0.829U3.691	-2.51379910393615	2.51379910393615	5.48620089606385	0.15	0.668	11.3801	118.825	2.0343400000000003	88.382	229.122	29.4	0.0
Au1.0Gd1.883Cu4.416	-1.4550645819643657	1.4550645819643657	6.544935418035634	0.258	0.605	13.6176	63.1647	2.51555	84.991	208.26999999999998	0.0	0.0
Au1.0Sb1.339Ba2.958	-3.5291957301653945	3.5291957301653945	4.4708042698346055	0.253	0.559	16.823500000000003	54.425799999999995	2.96848	75.527	242.376	0.0	201.93
Au1.0Bi2.519Mn3.889	-2.3237754245998294	2.3237754245998294	5.676224575400171	0.34	0.525	12.469000000000001	74.5425	1.8207	62.58	206.895	0.0	70.38000000000001
Au1.0La2.899Ca3.348	-3.8040630578143926	3.8040630578143926	4.195936942185607	0.4	0.462	9.7396	42.6446	2.61836	70.006	233.454	0.0	106.72200000000001
Au1.0Ga3.034Er2.869	-2.3173800789696974	2.3173800789696974	5.682619921030303	0.44	0.416	11.4708	75.2758	2.1978	87.13	208.574	82.28	0.0
Au1.0Ce2.65Cr2.713	-2.7113069953563604	2.7113069953563604	5.28869300464364	0.416	0.426	14.658	51.3548	2.0234199999999998	81.5	222.02599999999998	0.0	0.0
Au1.0Al2.013Cu3.238	-1.698933320074281	1.698933320074281	6.301066679925719	0.322	0.518	12.163	46.42772	2.43532	63.512	195.01600000000002	0.0	59.248000000000005
Au1.0Er2.223Yb2.363	-2.526308202148134	2.526308202148134	5.473691797851866	0.398	0.423	13.028400000000001	87.09389999999999	2.22015	90.971	225.046	0.0	0.0
Au1.0Cu1.644Nd3.491	-2.2205000788995752	2.2205000788995752	5.779499921100425	0.268	0.569	9.610299999999999	62.657	2.5078899999999997	56.26	223.40099999999998	0.0	0.0
Au1.0Pt3.635Cu4.061	-1.0633883873071603	1.0633883873071603	6.93661161269284	0.418	0.467	15.7776	84.2293	2.8809699999999996	65.831	205.176	0.0	0.0
Au1.0Sr1.769La2.602	-3.4754692665187426	3.4754692665187426	4.5245307334812574	0.329	0.484	9.9186	74.8122	2.67508	47.922000000000004	239.337	0.0	81.921
Au1.0Tm3.352Ge3.648	-2.662352010003402	2.662352010003402	5.337647989996598	0.419	0.456	26.0904	77.779	2.12301	78.65	218.079	0.0	96.21600000000001
Au1.0Pt1.479Sr2.172	-3.3827632438473723	3.3827632438473723	4.617236756152628	0.318	0.467	12.846	105.024	3.0217600000000004	59.156000000000006	230.027	0.0	116.283
Au1.0Cr2.429In3.065	-2.085041266134322	2.085041266134322	5.914958733865678	0.374	0.472	11.36392	43.171	2.0327	94.65799999999999	201.096	91.09599999999999	0.0
Au1.0Pr1.182Cu4.568	-1.298423979932605	1.298423979932605	6.701576020067395	0.175	0.676	12.6599	60.3009	2.57421	77.128	206.168	0.0	0.0
Au1.0Eu3.81Eu3.81	-3.10076136483048	3.10076136483048	4.89923863516952	0.442	0.442	10.7668	67.70599999999999	2.36308	86.464	232.56400000000002	0.0	0.0
Au1.0Pt2.836Y3.014	-1.822987083200604	1.822987083200604	6.177012916799396	0.414	0.44	15.084599999999998	107.572	2.8324800000000003	72.82	221.506	0.0	0.0
Au1.0In2.117Pr2.439	-2.293820651569016	2.293820651569016	5.706179348430984	0.381	0.439	8.50676	54.120599999999996	2.45111	76.283	217.413	73.533	0.0
Au1.0Ge0.707Cu2.053	-1.4994316288666605	1.4994316288666605	6.5005683711333395	0.188	0.546	17.4212	70.56380000000001	2.54314	85.99000000000001	203.608	0.0	39.668
Au1.0Ba2.324Gd3.432	-3.9021674073174752	3.9021674073174752	4.097832592682525	0.344	0.508	12.451600000000001	64.6992	2.71232	82.62799999999999	242.736	0.0	92.192
Au1.0Lu3.108Sn4.225	-2.983210609318851	2.983210609318851	5.016789390681149	0.373	0.507	12.28209	62.466300000000004	2.24012	54.199	219.251	110.019	0.0
Au1.0Mn3.218Lu3.301	-2.4899603317650136	2.4899603317650136	5.510039668234986	0.428	0.439	15.866399999999999	68.8664	1.7793	37.102000000000004	214.538	0.0	0.0
Au1.0Ca2.735Ce3.625	-3.6905662050224137	3.6905662050224137	4.309433794977586	0.372	0.493	9.3277	46.2102	2.58472	89.50300000000001	234.34199999999998	0.0	85.932
Au1.0Yb0.953Sb3.964	-2.6992717440475866	2.6992717440475866	5.300728255952413	0.161	0.67	30.243400000000005	55.21650000000001	2.25437	77.727	210.572	0.0	138.02
Au1.0Pt2.527Tm3.14	-1.9965578972487963	1.9965578972487963	6.003442102751204	0.379	0.471	18.052699999999998	98.1338	2.62209	58.804	219.74399999999997	0.0	0.0
Au1.0Y1.869Cu2.846	-1.458444228677675	1.458444228677675	6.541555771322325	0.327	0.498	12.474499999999999	78.17320000000001	2.57224	89.13	210.922	0.0	0.0
Au1.0Sn3.511V2.582	-2.250308605200499	2.250308605200499	5.749691394799501	0.495	0.364	11.67445	41.6195	2.13626	79.445	212.937	107.41499999999999	0.0
Au1.0V2.954Bi3.738	-1.9948122360988974	1.9948122360988974	6.005187763901103	0.384	0.486	13.6814	83.83	2.0913399999999998	97.75200000000001	207.91	0.0	100.602
Au1.0Pt1.414Pt3.509	-2.0742384768056112	2.0742384768056112	5.925761523194389	0.239	0.593	18.553599999999996	113.451	3.18916	48.489999999999995	213.382	0.0	0.0
Au1.0Sb3.709Al2.754	-2.4519109983295824	2.4519109983295824	5.548089001670418	0.497	0.369	25.320600000000002	33.76474	2.20152	53.861000000000004	198.954	0.0	170.27800000000002
Au1.0Nd1.975Te3.198	-3.3567023887367107	3.3567023887367107	4.643297611263289	0.32	0.518	22.46524	53.78399999999999	2.1742	27.014	217.856	106.708	0.0
Au1.0U1.056Sc4.117	-2.528871535927931	2.528871535927931	5.471128464072069	0.171	0.667	14.74679	53.22370000000001	2.24465	66.672	219.284	0.0	0.0
Au1.0Tl1.761U3.374	-2.6345970743024116	2.6345970743024116	5.365402925697588	0.287	0.55	10.25337	118.898	2.0901899999999998	84.164	223.684	56.251999999999995	0.0
Au1.0Sc2.595Cu4.669	-1.418635436953144	1.418635436953144	6.581364563046856	0.314	0.565	13.845579999999998	49.298899999999996	2.48801	74.741	204.144	0.0	0.0
Au1.0Pt1.296Tl3.877	-1.8124066697500698	1.8124066697500698	6.18759333024993	0.21	0.628	8.91728	117.092	2.5915600000000003	61.916	202.486	123.088	0.0
Au1.0Te1.597Ca4.354	-3.756178088764603	3.756178088764603	4.243821911235397	0.23	0.627	15.2808	36.0841	2.53198	78.231	223.033	47.38	144.837
Au1.0Gd2.182Mn2.506	-2.4925620495792424	2.4925620495792424	5.507437950420758	0.384	0.441	14.1142	60.2723	1.92206	62.47800000000001	217.925	0.0	0.0
Au1.0Al2.858Ga4.016	-2.058380172983849	2.058380172983849	5.941619827016151	0.363	0.51	8.288	47.12908	2.12047	63.207	189.34	95.37	66.792
Au1.0La2.323Cu0.223	-2.644775251232061	2.644775251232061	5.355224748767939	0.655	0.063	10.9786	65.6357	2.56919	46.983999999999995	231.86100000000002	0.0	0.0
Au1.0Pt2.698Ba3.013	-3.366927290206725	3.366927290206725	4.633072709793275	0.402	0.449	13.328800000000001	82.0925	3.2417100000000003	62.267	237.844	0.0	120.33200000000001
Au1.0Ga2.437Cr3.606	-2.1913175688927575	2.1913175688927575	5.8086824311072425	0.346	0.512	14.50374	53.0478	1.7875999999999999	84.69999999999999	200.562	64.702	0.0
Au1.0Bi3.316Yb4.456	-2.353193877959039	2.353193877959039	5.646806122040961	0.378	0.508	10.253	101.396	2.1943	98.092	217.45	0.0	78.246
Au1.0Er3.021Er2.924	-2.615602513879428	2.615602513879428	5.384397486120572	0.435	0.421	16.566399999999998	82.72879999999998	2.26088	85.72	226.83999999999997	0.0	0.0
Au1.0Ce2.054Cu2.328	-1.9871821832922043	1.9871821832922043	6.012817816707796	0.382	0.433	11.409600000000001	61.8421	2.56407	82.857	217.11599999999999	0.0	0.0
Au1.0Sr3.243Ge3.118	-4.267929257102909	4.267929257102909	3.7320707428970907	0.441	0.424	20.960199999999997	85.0102	2.5286	75.554	228.377	0.0	199.273
Au1.0Tm3.433Nd2.66	-2.890354003568242	2.890354003568242	5.109645996431758	0.484	0.375	13.3729	75.2722	2.28299	56.416	229.667	0.0	0.0
Au1.0Cu1.689In3.299	-1.7155936129749652	1.7155936129749652	6.284406387025035	0.282	0.551	7.59986	49.7031	2.47404	97.393	197.353	106.343	0.0
Au1.0Pt4.186Cu1.957	-1.3924803572698545	1.3924803572698545	6.6075196427301455	0.586	0.274	16.8982	96.26459999999999	3.0061400000000003	58.782	208.482	0.0	0.0
Au1.0Cr0.377La3.449	-2.9712820601080736	2.9712820601080736	5.028717939891926	0.078	0.714	11.427599999999998	58.932	2.43606	42.798	233.868	0.0	0.0
Au1.0Pr1.531Sr4.272	-3.4218122796849304	3.4218122796849304	4.57818772031507	0.225	0.628	9.573699999999999	87.9725	2.80075	59.554	241.83	0.0	156.372
Au1.0Eu3.885Eu2.808	-3.073682629531416	3.073682629531416	4.926317370468584	0.505	0.365	10.799	68.455	2.3719	86.52000000000001	232.26999999999998	0.0	0.0
Au1.0Pt1.247Gd2.238	-2.2353945306577936	2.2353945306577936	5.764605469342206	0.278	0.499	16.0655	89.19460000000001	2.65966	74.603	223.702	0.0	0.0
Au1.0Ge0.853Cu3.576	-1.4079076140150493	1.4079076140150493	6.592092385984951	0.157	0.658	16.686799999999998	64.8258	2.52761	85.147	201.471	0.0	33.127
Au1.0Lu2.59Sn4.957	-2.8124690352305564	2.8124690352305564	5.187530964769444	0.303	0.58	11.4158	58.217600000000004	2.26346	56.714	218.76999999999998	125.85999999999999	0.0
Au1.0Ba2.21Y3.783	-3.4734988737041803	3.4734988737041803	4.52650112629582	0.316	0.541	10.5167	84.291	2.78538	88.956	240.80200000000002	0.0	84.688
Au1.0In1.885Pr3.176	-2.563372353689096	2.563372353689096	5.436627646310904	0.311	0.524	9.047060000000002	54.6541	2.44946	71.183	221.09300000000002	60.023	0.0
Au1.0Mn2.794Lu2.45	-2.4359086088201405	2.4359086088201405	5.5640913911798595	0.447	0.392	15.5642	68.48530000000001	1.7909000000000002	38.786	213.683	0.0	0.0
Au1.0Pt2.924Ce3.71	-2.3289751384221775	2.3289751384221775	5.6710248615778225	0.383	0.486	13.5473	81.76920000000001	2.78984	65.50399999999999	227.22500000000002	0.0	0.0
Au1.0Yb3.113Cu2.937	-1.8531619755861461	1.8531619755861461	6.146838024413854	0.442	0.417	11.305	74.9043	2.35757	90.265	212.012	0.0	0.0
Au1.0Ca2.359Tm2.076	-3.9663378700416	3.9663378700416	4.0336621299584	0.434	0.382	13.116399999999999	59.9678	2.48454	85.71000000000001	226.344	0.0	100.254
Au1.0Sn2.117Sb1.761	-2.7385771934854555	2.7385771934854555	5.2614228065145445	0.434	0.361	20.024079999999998	49.0215	2.3729499999999994	71.92999999999999	212.414	94.178	74.366
Au1.0Pt1.159V1.629	-1.3659031923782985	1.3659031923782985	6.6340968076217015	0.306	0.43	16.9324	76.763	2.4546200000000002	76.85	210.68400000000003	0.0	0.0
Au1.0Y2.684Bi1.497	-2.286679318762011	2.286679318762011	5.713320681237989	0.518	0.289	11.5775	108.67500000000001	2.46737	97.612	221.301	0.0	59.82299999999999
Au1.0V3.585Pt3.89	-1.351673901024248	1.351673901024248	6.648326098975752	0.423	0.459	17.9552	77.0695	2.5127500000000005	69.16499999999999	210.57999999999998	0.0	0.0
Au1.0Nd1.458Al4.078	-2.2971366783231817	2.2971366783231817	5.702863321676818	0.223	0.624	10.0937	32.67844	2.22951	33.208	200.85500000000002	0.0	114.816
Au1.0Pt0.72Sc2.724	-1.965759396869447	1.965759396869447	6.034240603130553	0.162	0.613	15.73841	57.1153	2.53661	59.831999999999994	214.451	0.0	0.0
Au1.0U4.059Te3.415	-3.0446651554778787	3.0446651554778787	4.955334844522121	0.479	0.403	21.64274	85.155	1.91148	56.855	223.709	83.018	0.0
Au1.0Sc2.456Cu3.262	-1.4680000134412303	1.4680000134412303	6.53199998655877	0.366	0.486	13.99702	49.595	2.48324	73.512	205.832	0.0	0.0
Au1.0Gd2.239U4.224	-2.62273014892195	2.62273014892195	5.37726985107805	0.3	0.566	13.496799999999999	102.64999999999999	2.0421199999999997	91.36399999999999	235.28199999999998	0.0	0.0
Au1.0Te1.936Ga2.878	-2.0903662819997955	2.0903662819997955	5.9096337180002045	0.333	0.495	16.61699	61.1845	2.0983	60.039	197.971	161.163	0.0
Au1.0Tl1.786Tl4.847	-2.3400235590318434	2.3400235590318434	5.6599764409681566	0.234	0.635	5.4221900000000005	118.476	2.3725300000000002	65.668	198.358	170.324	0.0
Au1.0Ga3.188Mn3.058	-2.348174782547524	2.348174782547524	5.651825217452476	0.44	0.422	9.8808	56.9574	1.81468	63.8	198.322	82.28	0.0
Au1.0Sb2.98Cu2.562	-2.1289766190831036	2.1289766190831036	5.871023380916896	0.456	0.392	25.157600000000002	52.641400000000004	2.42676	78.226	203.51	0.0	93.936
Au1.0Al1.581Ba3.669	-3.1805577670852445	3.1805577670852445	4.8194422329147555	0.253	0.587	9.2831	45.23998	2.94218	62.058	238.108	0.0	203.868
Au1.0Pt0.564Ca3.564	-3.4575319829078976	3.4575319829078976	4.542468017092102	0.11	0.695	10.64	47.5735	2.8023000000000002	93.535	225.70499999999998	0.0	160.545
Au1.0La1.354Cr3.975	-2.301223261573333	2.301223261573333	5.698776738426667	0.214	0.628	17.3504	47.502	1.81448	70.438	215.182	0.0	0.0
Au1.0Bi2.645Er2.174	-2.2954275426322477	2.2954275426322477	5.704572457367752	0.455	0.374	13.5939	103.2902	2.3300899999999998	93.68	216.639	0.0	94.185
Au1.0Er2.02Cu1.859	-1.6235786533771401	1.6235786533771401	6.37642134662286	0.414	0.381	14.6978	74.97009999999999	2.4602499999999994	85.263	213.35199999999998	0.0	0.0
Au1.0Cu1.071Yb2.393	-2.0908332697268355	2.0908332697268355	5.9091667302731645	0.24	0.536	10.9184	83.268	2.33272	92.072	216.11200000000002	0.0	0.0
Au1.0Ce3.424Ge3.152	-3.814935811165742	3.814935811165742	4.185064188834258	0.452	0.416	21.0212	63.923199999999994	2.2980799999999997	84.612	225.40800000000002	0.0	87.776
Au1.0Pt2.529In3.831	-1.2020605068488734	1.2020605068488734	6.7979394931511266	0.344	0.521	10.216059999999999	69.7773	2.70998	81.747	202.92899999999997	100.553	0.0
Au1.0Tm3.316Cu0.947	-1.9916206028425707	1.9916206028425707	6.008379397157429	0.63	0.18	16.363999999999997	81.916	2.2927	72.36	218.95	0.0	0.0
Au1.0Sr2.846La3.507	-3.461390180143092	3.461390180143092	4.538609819856908	0.387	0.477	9.6842	74.2516	2.6814999999999998	46.611	241.378	0.0	96.363
Au1.0Cr1.711Cu3.313	-1.4486141448855703	1.4486141448855703	6.55138585511443	0.284	0.55	15.2388	55.9174	2.26494	83.59400000000001	201.828	0.0	0.0
Au1.0Eu0.927Nd4.133	-2.768772279671362	2.768772279671362	5.231227720328638	0.153	0.682	8.5607	64.6669	2.44851	51.196000000000005	234.26300000000003	0.0	0.0
Au1.0Pr2.307Sn2.711	-2.9664545085757403	2.9664545085757403	5.03354549142426	0.383	0.45	9.6342	52.5031	2.4350899999999998	61.042	225.094	97.65	0.0
Au1.0Pt3.804Gd4.542	-2.234266709797054	2.234266709797054	5.765733290202946	0.407	0.486	16.920499999999997	89.59440000000001	2.7100400000000002	68.192	223.313	0.0	0.0
Au1.0Ge3.085Sr4.39	-4.21375487348891	4.21375487348891	3.7862451265110897	0.364	0.518	19.1532	86.3672	2.58148	73.06	231.038	0.0	205.786
Au1.0In2.154Eu3.019	-2.3763917687288805	2.3763917687288805	5.6236082312711195	0.349	0.489	8.345839999999999	58.929199999999994	2.39555	93.977	216.94	67.357	0.0
Au1.0Mn3.661Pr3.395	-2.668375511759729	2.668375511759729	5.331624488240271	0.454	0.421	12.4281	51.35850000000001	1.94031	43.304	220.64600000000002	0.0	0.0
Au1.0Ba2.873Y2.8	-3.382467557417545	3.382467557417545	4.617532442582455	0.431	0.42	10.111799999999999	77.9985	2.89825	86.12299999999999	245.048	0.0	115.508
Au1.0Lu2.714Sb4.697	-3.140951093490844	3.140951093490844	4.859048906509156	0.323	0.559	29.917100000000005	60.676500000000004	2.1759500000000003	58.884	212.972	0.0	115.15400000000001
Au1.0Pt2.393Cu3.75	-0.9972672141928625	0.9972672141928625	7.0027327858071375	0.335	0.525	15.2165	80.67750000000001	2.8329500000000003	69.575	204.21500000000003	0.0	0.0
Au1.0Ca1.654Lu3.756	-3.692652474621565	3.692652474621565	4.307347525378435	0.258	0.586	15.4668	74.3466	2.28896	57.022000000000006	224.24599999999998	0.0	59.598
Au1.0Pt2.069Tm4.623	-2.217723841481315	2.217723841481315	5.782276158518685	0.269	0.601	18.0217	93.9078	2.47119	60.924	221.54399999999998	0.0	0.0
Au1.0Sn1.925Ce3.925	-3.120799235075335	3.120799235075335	4.879200764924665	0.281	0.573	8.955169999999999	53.1477	2.4478199999999997	76.672	230.887	60.977000000000004	0.0
Au1.0Y1.423Cu4.289	-1.2967914643297354	1.2967914643297354	6.703208535670265	0.212	0.639	12.6522	70.86009999999999	2.5775699999999997	87.223	206.314	0.0	0.0
Au1.0Yb1.821Pt4.069	-1.63787550091969	1.63787550091969	6.36212449908031	0.264	0.59	15.907799999999998	105.65299999999999	2.86036	62.257999999999996	216.36399999999998	0.0	0.0
Au1.0V1.227V4.44	-2.034100308688929	2.034100308688929	5.965899691311071	0.184	0.666	16.795	40.625	1.8065000000000002	94.25	208.05	0.0	0.0
Au1.0Nd2.399Bi2.554	-2.9546937969557705	2.9546937969557705	5.0453062030442295	0.403	0.429	9.6878	92.2396	2.41092	72.58000000000001	221.072	0.0	88.803
Au1.0Pt1.571Sc3.143	-1.8673021207999776	1.8673021207999776	6.132697879200022	0.275	0.55	16.331000000000003	62.80500000000001	2.6175	56.45	214.27500000000003	0.0	0.0
Au1.0U1.806Al2.909	-2.5182700418527153	2.5182700418527153	5.481729958147285	0.316	0.509	11.566099999999999	60.671440000000004	2.0839299999999996	55.125	207.262	0.0	93.656
Au1.0Pt2.234Cu3.662	-0.9922728518633237	0.9922728518633237	7.007727148136676	0.324	0.531	15.1418	80.3149	2.82721	70.083	204.118	0.0	0.0
Au1.0Te1.993Te4.209	-2.8413453797182022	2.8413453797182022	5.158654620281798	0.277	0.585	31.931959999999997	46.155	1.97472	15.096	207.31799999999998	177.572	0.0
Au1.0Tl1.301U3.834	-2.578647014225261	2.578647014225261	5.421352985774739	0.212	0.625	10.875119999999999	118.973	2.04894	86.564	227.059	41.552	0.0
Au1.0Sc1.5Ga3.994	-2.007785479563055	2.007785479563055	5.992214520436945	0.231	0.615	9.051919999999999	59.5456	2.19019	80.454	197.626	115.005	0.0
Au1.0Sb2.292Tl3.653	-2.0816693870360146	2.0816693870360146	5.918330612963985	0.33	0.526	17.21126	90.077	2.3345200000000004	68.672	201.892	103.096	67.98
Au1.0Pt1.112Cu3.235	-0.9811600363177924	0.9811600363177924	7.018839963682208	0.208	0.605	14.356200000000001	75.8035	2.7627099999999998	75.365	202.902	0.0	0.0
Au1.0Bi0.447Mn2.652	-2.2803871126571043	2.2803871126571043	5.719612887342896	0.109	0.647	12.981100000000001	63.590900000000005	1.77295	52.488	207.414	0.0	22.563
Au1.0Gd0.081Ca2.272	-3.3485016122707343	3.3485016122707343	4.651498387729266	0.024	0.677	10.008600000000001	48.204699999999995	2.7513400000000003	98.63900000000001	225.775	0.0	156.387
Au1.0La0.785Cu3.215	-1.2587624488225204	1.2587624488225204	6.74123755117748	0.157	0.643	12.489	62.91929999999999	2.6035899999999996	75.294	206.979	0.0	0.0
Au1.0Ga0.226Yb2.478	-2.491617333106386	2.491617333106386	5.508382666893614	0.061	0.669	9.95179	91.2466	2.24171	94.561	220.38100000000003	11.407	0.0
Au1.0Al1.056Ba3.02	-3.188825986672927	3.188825986672927	4.811174013327073	0.208	0.595	9.3466	49.610780000000005	2.98657	65.11699999999999	239.89	0.0	197.73199999999997
Au1.0Pt0.641Er2.343	-2.1615931965470923	2.1615931965470923	5.838406803452908	0.161	0.588	16.498099999999997	92.5104	2.51876	79.00999999999999	222.659	0.0	0.0
Au1.0Er1.117Cu2.054	-1.3681952207706347	1.3681952207706347	6.631804779229365	0.268	0.493	14.0906	73.4101	2.5341500000000003	85.29899999999999	209.36	0.0	0.0
Au1.0Ce0.286Cr2.796	-1.9892025937891882	1.9892025937891882	6.010797406210812	0.07	0.685	18.144000000000002	52.852500000000006	1.79445	83.06500000000001	210.48000000000002	0.0	0.0
Au1.0Cu1.222Cu3.339	-1.192535837123006	1.192535837123006	6.807464162876994	0.22	0.601	12.977	62.4889	2.6191499999999994	84.34299999999999	199.43599999999998	0.0	0.0
Au1.0Pt1.4Nd3.482	-2.2816981740036217	2.2816981740036217	5.718301825996378	0.238	0.592	11.067799999999998	77.9384	2.67056	44.948	228.562	0.0	0.0
Au1.0Sr0.894Gd3.131	-3.619935704544152	3.619935704544152	4.380064295455848	0.178	0.623	13.6633	79.9162	2.4839	82.435	232.69	0.0	44.321999999999996
Au1.0Cr0.945Ge1.976	-1.8384262666451354	1.8384262666451354	6.161573733354865	0.241	0.504	26.8722	69.4793	2.0680899999999998	87.327	210.56	0.0	106.344
Au1.0Eu0.696In2.912	-1.7676255156277705	1.7676255156277705	6.2323744843722295	0.151	0.632	6.42342	52.759100000000004	2.43303	100.13999999999999	203.899	121.976	0.0
Au1.0Pt1.601Cu3.734	-0.9792276111233731	0.9792276111233731	7.020772388876627	0.253	0.59	14.6765	76.78999999999999	2.78558	73.31	203.341	0.0	0.0
Au1.0Pt1.704Cu3.579	-0.9710431704891818	0.9710431704891818	7.028956829510818	0.271	0.569	14.770900000000001	77.8701	2.7932699999999997	72.377	203.273	0.0	0.0
Au1.0Pt1.319Cu3.705	-0.9791309122231215	0.9791309122231215	7.0208690877768785	0.219	0.615	14.4341	75.1405	2.76253	74.745	202.71099999999998	0.0	0.0
Au1.0Pt1.154Cu3.56	-0.9839017763676123	0.9839017763676123	7.016098223632388	0.202	0.623	14.3184	74.6617	2.75413	75.539	202.584	0.0	0.0
Au1.0Pt1.136Cu3.514	-0.9840789606790628	0.9840789606790628	7.015921039320937	0.201	0.622	14.311300000000001	74.7278	2.75418	75.596	202.603	0.0	0.0
Au1.0Pt0.525Cu3.421	-1.0450988021814505	1.0450988021814505	6.9549011978185495	0.106	0.691	13.656799999999999	70.37989999999999	2.69533	79.773	201.24199999999996	0.0	0.0
Au1.0Pt0.822Cu3.589	-1.0131824105348857	1.0131824105348857	6.986817589465114	0.152	0.664	13.994399999999999	72.2486	2.72588	77.842	202.11	0.0	0.0
Au1.0Pt1.329La3.882	-2.6474585247283677	2.6474585247283677	5.352541475271632	0.214	0.625	12.5266	71.322	2.67598	38.675	231.911	0.0	0.0
Au1.0Tm0.368Cu4.126	-1.1832700703585104	1.1832700703585104	6.81672992964149	0.067	0.751	13.3254	64.56949999999999	2.5825	83.001	201.353	0.0	0.0
Au1.0Pr1.021Sr3.27	-3.4439109820166047	3.4439109820166047	4.556089017983395	0.193	0.618	9.6677	90.2301	2.81771	61.346000000000004	240.648	0.0	153.882
Au1.0Pt0.994Eu4.03	-2.6070039440749353	2.6070039440749353	5.392996055925065	0.165	0.669	12.3998	78.8785	2.55133	79.07400000000001	227.88400000000001	0.0	0.0
Au1.0In1.201Cu3.546	-1.3934424268950707	1.3934424268950707	6.606557573104929	0.209	0.617	10.929540000000001	57.539	2.56213	89.234	198.505	40.336999999999996	0.0
Au1.0Ba0.844Tm3.365	-3.73052073784167	3.73052073784167	4.26947926215833	0.162	0.646	15.607600000000001	81.3238	2.41472	70.45	231.14600000000002	0.0	43.416000000000004
Au1.0Lu0.67Pr3.83	-3.044856706032948	3.044856706032948	4.955143293967052	0.122	0.697	12.548100000000002	67.0283	2.43395	50.464	233.55599999999998	0.0	0.0
Au1.0Ge1.299Sn3.448	-2.44755021331384	2.44755021331384	5.55244978668616	0.226	0.6	14.785999999999998	53.31479999999999	2.33782	74.774	215.12199999999999	130.2	47.686
Au1.0Mn1.105Y3.709	-2.36782110062373	2.36782110062373	5.63217889937627	0.19	0.638	12.0846	90.173	2.2855999999999996	83.70400000000001	223.774	0.0	0.0
Au1.0Pt0.486Lu3.231	-2.465730861095241	2.465730861095241	5.534269138904759	0.103	0.685	17.8947	96.436	2.28166	42.379999999999995	220.747	0.0	0.0
Au1.0Ca0.604Cu4.314	-1.4821036048671212	1.4821036048671212	6.517896395132879	0.102	0.729	12.5174	58.4077	2.62783	86.223	202.612	0.0	23.561999999999998
Au1.0Sn1.503Pt3.626	-1.5240310018351844	1.5240310018351844	6.475968998164816	0.245	0.591	15.46125	93.14750000000001	2.9543	54.235	213.93	53.165	0.0
Au1.0Yb0.746Ce3.904	-3.1113721866071584	3.1113721866071584	4.888627813392842	0.132	0.691	9.6299	64.8152	2.43792	83.32300000000001	234.932	0.0	0.0
Au1.0Pt1.395Sb3.778	-3.2815705304586276	3.2815705304586276	4.718429469541372	0.226	0.612	30.822200000000002	64.4252	2.52108	66.46	208.878	0.0	126.072
Au1.0Y0.985V3.091	-2.154128801737783	2.154128801737783	5.845871198262217	0.194	0.609	15.4101	58.80250000000001	2.02521	94.59700000000001	213.22899999999998	0.0	0.0
Au1.0Nd1.591Cu4.121	-1.3691812892452786	1.3691812892452786	6.630818710754721	0.237	0.614	11.5719	60.995999999999995	2.56247	72.42999999999999	208.873	0.0	0.0
Au1.0V1.173Al4.237	-2.1752352260728056	2.1752352260728056	5.824764773927194	0.183	0.661	12.139800000000001	26.38326	2.07876	43.983999999999995	192.889	0.0	121.62400000000001
Au1.0Pt1.681Bi3.343	-2.3308033826667964	2.3308033826667964	5.669196617333204	0.279	0.555	13.6706	117.21700000000001	2.63743	82.71000000000001	209.836	0.0	114.885
Au1.0Tl0.908Te3.503	-2.8272040253057584	2.8272040253057584	5.172795974694242	0.168	0.648	25.75912	63.946999999999996	2.10428	29.009999999999998	206.006	166.416	0.0
Au1.0U1.322Tl3.233	-2.545025236394787	2.545025236394787	5.454974763605213	0.238	0.582	7.811219999999999	118.518	2.2725	74.656	209.95	114.07199999999999	0.0
Au1.0Sc1.442Sc3.693	-2.3009325388461743	2.3009325388461743	5.699067461153826	0.235	0.602	15.285889999999998	36.4057	2.32573	59.867999999999995	214.837	0.0	0.0
Au1.0Te1.243U3.048	-2.7775703457012613	2.7775703457012613	5.222429654298739	0.235	0.576	17.8971	99.07999999999998	1.98182	71.859	227.672	48.41	0.0
Au1.0Sb1.036Cu3.952	-1.4626267553180368	1.4626267553180368	6.537373244681963	0.173	0.66	17.585700000000003	58.5253	2.54259	81.92	200.73600000000002	0.0	35.638
Au1.0Pt1.59Ga3.428	-1.6021511430272586	1.6021511430272586	6.397848856972741	0.264	0.569	10.50631	83.1189	2.4780800000000003	75.572	198.159	106.40299999999999	0.0
Au1.0La0.027Mn4.408	-2.344677579089657	2.344677579089657	5.655322420910343	0.005	0.811	13.2726	49.5307	1.57124	41.015	206.84600000000003	0.0	0.0
Au1.0Ga0.332Cu3.546	-1.1993024261747127	1.1993024261747127	6.800697573825287	0.068	0.727	12.45512	64.6661	2.58845	84.775	199.07799999999997	12.716000000000001	0.0
Au1.0Al0.813Ca4.035	-3.0937188543439245	3.0937188543439245	4.9062811456560755	0.139	0.69	9.5823	33.009240000000005	2.64171	89.101	221.56	0.0	184.96599999999998
Au1.0Gd0.468Ba3.162	-2.8037586855197496	2.8037586855197496	5.19624131448025	0.101	0.683	9.6577	61.0549	3.14299	78.08600000000001	252.90200000000002	0.0	183.044
Au1.0Bi1.747Cu2.994	-1.6805886572146518	1.6805886572146518	6.319411342785348	0.304	0.521	12.3138	83.0089	2.5206299999999997	89.911	202.27999999999997	0.0	62.928
Au1.0Pt1.506Cr3.667	-1.6357549957129818	1.6357549957129818	6.364245004287018	0.244	0.594	19.3544	64.6754	2.05362	72.454	209.004	0.0	0.0
Au1.0Er0.593Er3.309	-2.5731219724310046	2.5731219724310046	5.426878027568995	0.121	0.675	16.3024	84.99080000000001	2.30708	86.02000000000001	225.94	0.0	0.0
Au1.0Ce0.16Nd3.845	-2.687819675368683	2.687819675368683	5.312180324631317	0.032	0.769	8.3047	65.45320000000001	2.48333	46.674	234.335	0.0	0.0
Au1.0Cu1.138Yb4.151	-2.3847969868539307	2.3847969868539307	5.615203013146069	0.181	0.66	10.4602	83.2679	2.23923	93.353	218.662	0.0	0.0
Au1.0Sr1.366Cu4.531	-1.9192699309804846	1.9192699309804846	6.080730069019515	0.198	0.657	12.0206	68.9263	2.67691	79.065	209.10399999999998	0.0	49.302
Au1.0Pt0.96In3.727	-1.52567074618492	1.52567074618492	6.47432925381508	0.169	0.656	7.7206600000000005	58.5578	2.57028	92.792	200.269	126.608	0.0
Au1.0Tm1.678Ge2.878	-2.6140928252771394	2.6140928252771394	5.385907174722861	0.302	0.518	26.9232	78.668	2.16948	81.63	216.372	0.0	109.298
Au1.0Eu1.855La3.434	-3.0052498468160875	3.0052498468160875	4.9947501531839125	0.295	0.546	10.5927	61.43429999999999	2.46115	53.33	236.029	0.0	0.0
Au1.0Cr1.208Sr3.578	-4.058566216133659	4.058566216133659	3.9414337838663407	0.209	0.619	11.6792	85.1999	2.59061	68.401	234.207	0.0	154.131
Au1.0Pr0.681Cu3.221	-1.2353881047447652	1.2353881047447652	6.764611895255235	0.139	0.657	12.722900000000001	63.9486	2.60324	79.007	205.78799999999998	0.0	0.0
Au1.0Pt1.513Y3.981	-2.015969583459035	2.015969583459035	5.984030416540965	0.233	0.613	13.610800000000001	105.339	2.68806	83.25399999999999	224.80100000000002	0.0	0.0
Au1.0Lu1.321Sn3.109	-2.639930039336302	2.639930039336302	5.360069960663698	0.243	0.572	11.06484	60.381800000000005	2.3243	60.544	217.932	124.124	0.0
Au1.0In0.889Pr4.284	-2.991982748641032	2.991982748641032	5.008017251358968	0.144	0.694	10.38524	58.035	2.4629	60.524	229.01999999999998	27.791999999999998	0.0
Au1.0Pt0.799Tm3.788	-2.337975253410314	2.337975253410314	5.662024746589686	0.143	0.678	17.5835	91.5264	2.3623399999999997	65.22200000000001	222.671	0.0	0.0
Au1.0Ba1.101Eu2.955	-3.660756190271907	3.660756190271907	4.339243809728093	0.218	0.585	10.3773	68.2305	2.64811	84.044	238.271	0.0	58.424
Au1.0Yb1.425Gd3.322	-2.856373153968007	2.856373153968007	5.143626846031993	0.248	0.578	13.467799999999999	78.1892	2.2847600000000003	90.002	228.53599999999997	0.0	0.0
Au1.0Ca1.657Sb4.642	-3.042378947736119	3.042378947736119	4.957621052263881	0.227	0.636	28.955000000000002	40.9607	2.3803400000000003	80.231	212.77100000000002	0.0	183.453
Au1.0Sn1.014Lu2.77	-2.812433637837402	2.812433637837402	5.187566362162598	0.212	0.579	15.29084	81.696	2.22114	48.80199999999999	220.426	46.004	0.0
Au1.0Ge1.286Cu3.925	-1.502742256889067	1.502742256889067	6.497257743110933	0.207	0.632	17.894399999999997	64.0974	2.4936499999999997	85.369	202.003	0.0	43.677
Au1.0Pt1.781Pt4.068	-2.081724419680424	2.081724419680424	5.918275580319576	0.26	0.594	18.6926	113.292	3.19328	47.3	213.146	0.0	0.0
Au1.0Mn1.596Cu3.615	-1.4243815003011076	1.4243815003011076	6.5756184996988924	0.257	0.582	13.070599999999999	57.0567	2.27804	70.506	201.211	0.0	0.0
Au1.0V0.419Ce3.507	-3.1429460794354958	3.1429460794354958	4.857053920564504	0.085	0.712	10.4227	60.0009	2.43841	82.59299999999999	233.341	0.0	0.0
Au1.0Nd1.867V3.194	-2.511132741650928	2.511132741650928	5.488867258349072	0.308	0.527	13.5213	49.853100000000005	2.06023	75.387	218.011	0.0	0.0
Au1.0Y0.539Te3.696	-2.9923742076851676	2.9923742076851676	5.007625792314832	0.103	0.706	28.325179999999996	56.974999999999994	2.0919	29.401999999999997	210.20599999999996	145.43599999999998	0.0
Au1.0Pt0.749Bi3.838	-2.1948529711114775	2.1948529711114775	5.8051470288885225	0.134	0.687	12.4193	118.16700000000002	2.50259	91.54400000000001	209.05700000000002	0.0	142.209
Au1.0U0.235Al3.373	-2.2222118847500827	2.2222118847500827	5.777788115249917	0.051	0.732	11.1062	34.85212	2.1936999999999998	38.232	193.41699999999997	0.0	134.688
Au1.0Te1.185U4.437	-2.7019075798565746	2.7019075798565746	5.298092420143425	0.179	0.67	16.63622	104.03	1.9325	77.107	230.658	36.873999999999995	0.0
Au1.0Ga0.884Cu4.213	-1.2900879555072136	1.2900879555072136	6.709912044492786	0.145	0.691	11.89275	62.746399999999994	2.5309299999999997	84.87299999999999	197.647	27.115	0.0
Au1.0Tl1.478Sc3.083	-1.867221455685912	1.867221455685912	6.132778544314088	0.266	0.555	12.20281	64.0645	2.36129	62.662000000000006	209.98100000000002	52.136	0.0
Au1.0Sb1.056Ba2.638	-3.5241431714332716	3.5241431714332716	4.475856828566728	0.225	0.562	16.0425	56.389500000000005	2.98841	75.946	242.548	0.0	196.966
Au1.0La1.38Ga2.828	-2.122017985658098	2.122017985658098	5.877982014341902	0.265	0.543	8.142970000000002	66.85130000000001	2.28794	71.68900000000001	207.024	101.54100000000001	0.0
Au1.0Pt1.731Tl3.257	-1.5821202306364608	1.5821202306364608	6.417879769363539	0.289	0.544	10.17554	116.598	2.66976	60.318	203.91899999999998	106.62400000000001	0.0
Au1.0Bi1.283Cu2.953	-1.5840740386251833	1.5840740386251833	6.415925961374817	0.245	0.564	12.447299999999998	80.0726	2.5471699999999995	88.99199999999999	202.13299999999998	0.0	50.714999999999996
Au1.0Gd1.57Cr3.491	-2.10791241823667	2.10791241823667	5.89208758176333	0.259	0.576	18.222499999999997	53.568200000000004	1.82286	84.039	214.572	0.0	0.0
Au1.0Pt1.941Cu3.595	-0.9818032226981659	0.9818032226981659	7.018196777301834	0.297	0.55	14.959299999999999	79.151	2.81154	71.30000000000001	203.803	0.0	0.0
Au1.0Al1.984Ca4.828	-2.929894721266601	2.929894721266601	5.070105278733399	0.254	0.618	9.6202	27.340040000000002	2.5529	80.0	216.88600000000002	0.0	189.49400000000003
Au1.0Cu1.913Er3.799	-1.9993338593397487	1.9993338593397487	6.000666140660251	0.285	0.566	15.347399999999999	75.3933	2.37873	85.17499999999998	217.35999999999996	0.0	0.0
Au1.0Sc2.044Mn4.316	-2.301540251470737	2.301540251470737	5.698459748529263	0.278	0.587	13.99066	41.874700000000004	1.75112	44.862	209.209	0.0	0.0
Au1.0Er2.159Yb4.087	-2.62409087294781	2.62409087294781	5.37590912705219	0.298	0.564	12.080799999999998	86.5634	2.1660199999999996	92.458	225.238	0.0	0.0
Au1.0Ce1.831Nd3.419	-2.863501918501102	2.863501918501102	5.136498081498898	0.293	0.547	8.5394	61.623000000000005	2.46679	56.144999999999996	235.879	0.0	0.0
Au1.0Sr1.752La3.953	-3.3667920994409206	3.3667920994409206	4.633207900559079	0.261	0.589	9.9374	68.9062	2.62258	43.273	240.00199999999998	0.0	64.989
Au1.0Pt1.951Ge3.146	-3.249994509467391	3.249994509467391	4.750005490532609	0.32	0.516	27.391999999999996	88.4568	2.54252	73.48400000000001	212.132	0.0	108.876
Au1.0Pt1.648Cu3.642	-0.974919224494255	0.974919224494255	7.025080775505745	0.262	0.579	14.7236	77.3621	2.7896099999999997	72.847	203.316	0.0	0.0
Au1.0Tm1.639In3.69	-1.8984108077853854	1.8984108077853854	6.101589192214615	0.259	0.583	8.68858	56.179100000000005	2.3280299999999996	93.17699999999999	205.12399999999997	112.51899999999999	0.0
Au1.0Eu1.454Cu4.132	-1.4190764640473423	1.4190764640473423	6.580923535952658	0.221	0.628	12.4301	63.036699999999996	2.55133	84.81	207.551	0.0	0.0
Au1.0Cr1.5Gd2.708	-2.5639154811621223	2.5639154811621223	5.436084518837878	0.288	0.52	16.5656	64.5248	2.0980800000000004	85.84800000000001	222.096	0.0	0.0
Au1.0Ge2.09Sr3.321	-4.243748023512365	4.243748023512365	3.7562519764876354	0.326	0.518	18.2412	88.2748	2.6168199999999997	73.098	231.152	0.0	197.768
Au1.0Ba1.28Sn4.387	-2.6334292259524474	2.6334292259524474	5.366570774047553	0.192	0.658	8.06966	46.0658	2.5946	70.286	226.342	142.786	51.456
Au1.0Pt1.601Eu3.017	-2.214696130392638	2.214696130392638	5.785303869607362	0.285	0.537	13.5314	85.7005	2.6728899999999998	73.602	224.99200000000002	0.0	0.0
Au1.0Pr1.392Y4.608	-2.605130436453119	2.605130436453119	5.394869563546881	0.199	0.659	11.6576	92.43430000000001	2.48795	86.208	231.25	0.0	0.0
Au1.0In1.03Pr4.0	-2.946644206740996	2.946644206740996	5.053355793259004	0.171	0.664	10.18546	57.765100000000004	2.46498	62.453	227.887	33.003	0.0
Au1.0Mn1.803Cu4.496	-1.429223380430499	1.429223380430499	6.570776619569501	0.247	0.616	13.0714	55.6803	2.28206	70.868	200.68900000000002	0.0	0.0
Au1.0Pt0.928Ce2.88	-2.675575934542411	2.675575934542411	5.324424065457589	0.193	0.599	11.7956	74.60079999999999	2.67028	73.761	230.579	0.0	0.0
Au1.0Lu1.674Tm4.733	-2.6383576169292082	2.6383576169292082	5.361642383070792	0.226	0.639	17.8248	87.08940000000001	2.12981	59.374	224.567	0.0	0.0
Au1.0Nd1.137Cu3.815	-1.2915039854334855	1.2915039854334855	6.7084960145665145	0.191	0.641	11.839500000000001	62.1081	2.5777799999999997	74.81700000000001	207.237	0.0	0.0
Au1.0Ca0.698V4.219	-2.1904279320659636	2.1904279320659636	5.809572067934036	0.118	0.713	15.6555	41.201899999999995	1.96001	95.099	211.015	0.0	27.258
Au1.0Sn1.371Lu3.247	-2.924016736404087	2.924016736404087	5.075983263595913	0.244	0.578	15.101079999999998	79.038	2.20228	48.06399999999999	220.51199999999997	52.948	0.0
Au1.0Pt1.541Sb4.977	-3.1641693220279157	3.1641693220279157	4.835830677972084	0.205	0.662	32.0223	60.37220000000001	2.47586	66.51	208.49900000000002	0.0	136.372
Au1.0Yb1.226Pt3.424	-1.6926006384787255	1.6926006384787255	6.3073993615212745	0.217	0.606	16.2002	107.1695	2.91211	61.218999999999994	215.998	0.0	0.0
Au1.0Y1.818Al3.675	-2.2813117575317303	2.2813117575317303	5.71868824246827	0.28	0.566	11.1342	48.63056000000001	2.2649399999999997	52.053999999999995	202.06	0.0	104.14399999999999
Au1.0Tl1.107Te3.537	-2.7886122402609574	2.7886122402609574	5.211387759739043	0.196	0.626	25.007839999999998	65.589	2.105	29.96	205.25	167.37199999999999	0.0
Au1.0V1.715Cu3.907	-1.465184017030082	1.465184017030082	6.534815982969918	0.259	0.59	14.1353	54.518499999999996	2.3624099999999997	87.16499999999999	201.567	0.0	0.0
Au1.0Sc2.11Sc2.988	-2.2873298766251198	2.2873298766251198	5.71267012337488	0.346	0.49	15.282919999999999	36.4996	2.32644	59.903999999999996	214.836	0.0	0.0
Au1.0Pt0.819U3.206	-2.2672153957499352	2.2672153957499352	5.732784604250065	0.163	0.638	13.7971	117.864	2.2193199999999997	84.402	231.06300000000002	0.0	0.0
Au1.0U0.588Ga2.531	-2.4935827906130728	2.4935827906130728	5.506417209386927	0.143	0.615	8.35005	82.0665	2.18838	89.43199999999999	201.46999999999997	115.005	0.0
Au1.0Sb1.489Cu2.779	-1.7484927317951184	1.7484927317951184	6.251507268204882	0.283	0.528	20.531100000000002	58.0925	2.5096499999999997	80.73400000000001	202.446	0.0	58.297999999999995
Au1.0La1.97Tl3.091	-2.1494823971514467	2.1494823971514467	5.850517602848553	0.325	0.51	7.5601	94.55	2.4362	54.595	214.245	99.96000000000001	0.0
Au1.0Te1.339Ca3.316	-3.833249599732298	3.833249599732298	4.166750400267702	0.237	0.587	15.604059999999999	39.3921	2.53308	77.102	222.29699999999997	48.821999999999996	135.59699999999998
Au1.0Gd0.961Mn3.594	-2.3698230131809472	2.3698230131809472	5.630176986819053	0.173	0.647	13.6553	54.292100000000005	1.72488	50.661	211.637	0.0	0.0
Au1.0Pt1.636Ba0.229	-2.171724081152571	2.171724081152571	5.828275918847429	0.571	0.08	16.3399	108.13799999999999	3.1371199999999995	60.08999999999999	217.74899999999997	0.0	21.44
Au1.0Ga1.849Cr4.0	-2.143014939748973	2.143014939748973	5.856985060251027	0.27	0.584	15.6421	51.179399999999994	1.7430400000000001	84.204	202.038	50.49	0.0
Au1.0Er1.282Er4.128	-2.6416781962348717	2.6416781962348717	5.358321803765128	0.2	0.644	16.5136	83.1812	2.27012	85.78	226.66	0.0	0.0
Au1.0Al2.041Bi3.762	-2.3012274939337054	2.3012274939337054	5.698772506066295	0.3	0.553	11.0593	84.81299999999999	2.27649	75.33600000000001	201.129	0.0	169.671
Au1.0Cu1.544Cu2.637	-1.1791456195132515	1.1791456195132515	6.8208543804867485	0.298	0.509	12.961400000000001	63.2713	2.62141	84.351	199.474	0.0	0.0
Au1.0Ce0.862Nd3.463	-2.7689123591184686	2.7689123591184686	5.231087640881531	0.162	0.651	8.4703	64.0616	2.48063	51.852000000000004	235.025	0.0	0.0
Au1.0Pt1.437Yb3.899	-2.0003920407882996	2.0003920407882996	5.9996079592117	0.227	0.616	12.1615	95.87299999999999	2.4226799999999997	83.052	221.37900000000002	0.0	0.0
Au1.0Bi0.75Ge4.341	-2.2383281853662718	2.2383281853662718	5.761671814633728	0.123	0.712	29.641499999999997	79.7576	2.17251	90.67399999999999	210.789	0.0	175.69299999999998
Au1.0Sr1.199Cu2.898	-2.1851970546961725	2.1851970546961725	5.8148029453038275	0.235	0.568	11.8198	73.77619999999999	2.7069199999999993	78.414	211.78699999999998	0.0	58.51499999999999
Au1.0Tm2.19Sr3.139	-3.9356096435607126	3.9356096435607126	4.064390356439287	0.346	0.496	12.456	93.24680000000001	2.6120599999999996	65.132	235.858	0.0	123.504
Au1.0Cr1.726Cu3.643	-1.4410311347146179	1.4410311347146179	6.558968865285382	0.271	0.572	15.136600000000001	55.597899999999996	2.2774699999999997	83.557	201.536	0.0	0.0
Au1.0Pt1.054La2.455	-2.486684166314202	2.486684166314202	5.513315833685798	0.234	0.545	12.901399999999999	76.93299999999999	2.7253	42.965	229.78500000000003	0.0	0.0
Au1.0Ba1.912In3.377	-2.232818056160138	2.232818056160138	5.767181943839862	0.304	0.537	6.157019999999999	47.2431	2.7177800000000003	93.96100000000001	219.139	103.641	81.472
Au1.0Pr0.313Sn3.295	-2.0809541340332576	2.0809541340332576	5.919045865966742	0.068	0.715	8.60105	50.6391	2.44066	68.997	217.913	155.155	0.0
Au1.0Pt0.455Eu0.712	-1.7727035705649241	1.7727035705649241	6.227296429435076	0.21	0.329	13.505099999999999	97.0935	2.7828500000000003	78.274	220.913	0.0	0.0
Au1.0Lu1.632Gd3.819	-2.9007408297169475	2.9007408297169475	5.0992591702830525	0.253	0.592	16.0176	78.2644	2.25766	72.538	228.37	0.0	0.0
Au1.0Mn1.41Cu2.718	-1.4264538054101328	1.4264538054101328	6.573546194589867	0.275	0.53	13.071000000000002	58.944500000000005	2.2674	69.79	201.985	0.0	0.0
Au1.0Eu0.669Y4.051	-2.471135905829331	2.471135905829331	5.528864094170669	0.117	0.709	11.622	98.22049999999999	2.49471	95.294	229.433	0.0	0.0
Au1.0Ge0.934Pr3.53	-3.837381790683927	3.837381790683927	4.162618209316073	0.171	0.646	15.934999999999999	64.878	2.41859	60.113	230.283	0.0	36.081
Au1.0Pt1.763Tm3.017	-2.055584012617948	2.055584012617948	5.944415987382052	0.305	0.522	17.8277	96.5376	2.55302	61.178	220.481	0.0	0.0
Au1.0Ca1.199Lu4.212	-3.4036083820687564	3.4036083820687564	4.596391617931244	0.187	0.657	16.2194	79.3095	2.2350000000000003	51.697	223.74900000000002	0.0	43.197
Au1.0In1.327Sb4.476	-2.3239065056285684	2.3239065056285684	5.676093494371432	0.195	0.658	28.6399	44.3983	2.29244	80.155	204.641	37.635	135.548
Au1.0Yb1.112Ce3.207	-3.0517138901260035	3.0517138901260035	4.9482861098739965	0.209	0.603	9.6959	68.3451	2.41207	84.83	233.392	0.0	0.0
Au1.0Pt1.537Cu3.712	-0.9747935028284642	0.9747935028284642	7.025206497171536	0.246	0.594	14.6162	76.4326	2.7789399999999995	73.542	203.062	0.0	0.0
Au1.0Y2.278V4.651	-2.2511372185400544	2.2511372185400544	5.748862781459946	0.287	0.586	15.168299999999999	59.30499999999999	2.0059199999999997	95.136	214.84999999999997	0.0	0.0
Au1.0Sn2.12Cu4.398	-1.4441652093155444	1.4441652093155444	6.555834790684456	0.282	0.585	11.30114	53.8417	2.52871	78.85499999999999	204.316	61.193999999999996	0.0
Au1.0V2.008Al4.929	-2.1590187216187546	2.1590187216187546	5.840981278381245	0.253	0.621	12.5608	24.651860000000003	2.02346	47.174	193.599	0.0	114.264
Au1.0Pt1.839Te4.154	-2.9350126106282586	2.9350126106282586	5.064987389371741	0.263	0.594	27.78962	66.95400000000001	2.35076	25.172	208.985	122.36399999999999	0.0
Au1.0Nd1.547Bi4.752	-2.502821787019985	2.502821787019985	5.497178212980015	0.212	0.651	10.354700000000001	105.1534	2.36723	85.94	214.743	0.0	134.757
Au1.0U1.885Pt4.309	-1.9272116570032027	1.9272116570032027	6.072788342996797	0.262	0.599	16.880699999999997	115.112	2.8025200000000003	61.098000000000006	220.475	0.0	0.0
Au1.0Te1.656U3.967	-2.8276670865111546	2.8276670865111546	5.172332913488845	0.25	0.599	18.2252	97.99499999999999	1.93818	70.646	228.17299999999997	51.5	0.0
Au1.0Tl2.217Sc3.776	-1.8958415206808494	1.8958415206808494	6.104158479319151	0.317	0.54	11.71247	65.562	2.33689	61.684000000000005	208.834	62.132	0.0
Au1.0Sc2.095Ga3.707	-1.9570074866820368	1.9570074866820368	6.042992513317963	0.308	0.545	9.785309999999999	56.1583	2.1999199999999997	77.822	199.59300000000002	101.915	0.0
Au1.0Sb2.0Cu4.085	-1.6964655070081962	1.6964655070081962	6.303534492991804	0.282	0.576	20.4882	54.867599999999996	2.48682	80.238	201.16199999999998	0.0	58.09199999999999
Au1.0Pt1.722Tl4.222	-1.7437076114984436	1.7437076114984436	6.2562923885015564	0.248	0.608	9.34928	116.936	2.61632	60.57599999999999	202.808	119.16799999999999	0.0
Au1.0Gd1.465Mn3.987	-2.400764730909679	2.400764730909679	5.599235269090321	0.227	0.618	13.7837	53.888400000000004	1.73522	52.239	212.978	0.0	0.0
Au1.0Al2.48Cu4.52	-1.6992774244373887	1.6992774244373887	6.300722575562611	0.31	0.565	12.2	44.7331	2.4288499999999997	64.035	194.52999999999997	0.0	57.04
Au1.0Ga1.558Ca3.846	-2.8100904704178884	2.8100904704178884	5.189909529582112	0.243	0.6	8.51517	43.5243	2.56152	97.22399999999999	217.42499999999998	45.440999999999995	138.6
Au1.0Pt1.902Cr3.634	-1.5759534854423327	1.5759534854423327	6.424046514557667	0.291	0.556	19.3671	67.7696	2.12908	70.446	209.26100000000002	0.0	0.0
Au1.0Bi1.283Yb3.491	-2.484705261384623	2.484705261384623	5.515294738615377	0.222	0.604	10.190999999999999	97.573	2.20662	96.80199999999999	219.48	0.0	45.954
Au1.0Er2.333Cu3.913	-1.44067606278188	1.44067606278188	6.55932393721812	0.322	0.54	14.3248	68.2466	2.4722600000000003	84.61000000000001	209.11	0.0	0.0
Au1.0La1.634Ba3.571	-2.914543631326773	2.914543631326773	5.085456368673227	0.263	0.575	9.175799999999999	55.572900000000004	3.0328299999999997	63.03999999999999	252.463	0.0	154.1
Au1.0Pt1.728In4.068	-1.395931541447795	1.395931541447795	6.604068458552205	0.254	0.598	8.83488	63.1284	2.6275999999999997	87.376	200.974	115.414	0.0
Au1.0Ce1.37Er3.41	-2.9310781231070857	2.9310781231070857	5.068921876892914	0.237	0.59	14.4717	76.9254	2.34246	84.443	229.486	0.0	0.0
Au1.0Pt1.808Cu4.885	-0.9784020128584787	0.9784020128584787	7.021597987141521	0.235	0.635	14.5485	73.82650000000001	2.76025	73.805	202.335	0.0	0.0
Au1.0Tm1.786La4.84	-3.063247197831937	3.063247197831937	4.936752802168063	0.234	0.634	12.3224	63.0094	2.39182	42.616	235.214	0.0	0.0
Au1.0Cu2.137Nd4.927	-2.328517334850509	2.328517334850509	5.671482665149491	0.265	0.611	9.3703	60.2537	2.4859	53.929	224.505	0.0	0.0
Au1.0Pt2.23Ge4.967	-3.1220301329152464	3.1220301329152464	4.8779698670847536	0.272	0.606	29.2208	84.03479999999999	2.44346	75.794	211.91000000000003	0.0	127.866
Au1.0Cr1.902Cu4.617	-1.439012462421151	1.439012462421151	6.560987537578849	0.253	0.614	14.997399999999999	54.4159	2.2905499999999996	83.425	200.924	0.0	0.0
Au1.0Sr2.43Eu4.835	-3.706712814384132	3.706712814384132	4.293287185615868	0.294	0.585	10.1021	77.82249999999999	2.55145	78.252	236.575	0.0	73.20599999999999
Au1.0Ba1.833Gd4.742	-3.991082454632224	3.991082454632224	4.008917545367776	0.242	0.626	13.2802	66.0214	2.5858600000000003	84.00800000000001	239.58800000000002	0.0	64.856
Au1.0Ge2.021Cu1.252	-2.021565418709593	2.021565418709593	5.978434581290407	0.473	0.293	24.2106	72.47409999999999	2.3716999999999997	87.476	207.307	0.0	99.803
Au1.0Eu1.459Y4.384	-2.560316526416366	2.560316526416366	5.439683473583634	0.213	0.64	11.4653	93.8895	2.46289	94.178	229.779	0.0	0.0
Au1.0Pr2.283Sn4.591	-2.7018652412050885	2.7018652412050885	5.2981347587949115	0.29	0.583	9.02441	47.4393	2.4048399999999996	62.084999999999994	223.289	126.511	0.0
Au1.0In1.223Lu4.534	-2.519495779695375	2.519495779695375	5.480504220304625	0.181	0.671	15.36766	81.50550000000001	2.1502	51.474999999999994	216.909	34.933	0.0
Au1.0Mn2.052Pr2.188	-2.674580265690193	2.674580265690193	5.325419734309807	0.392	0.418	12.421000000000001	56.76	2.0506599999999997	47.342	221.554	0.0	0.0
Au1.0Ca1.035Sr4.917	-3.1168116363611666	3.1168116363611666	4.883188363638833	0.149	0.708	8.9302	86.54669999999999	2.8901399999999997	69.371	241.527	0.0	210.711
Au1.0Lu1.529Ce4.717	-3.1637967706578687	3.1637967706578687	4.836203229342131	0.211	0.651	11.6115	65.8584	2.3747	69.757	234.338	0.0	0.0
Au1.0Pt2.176Cu4.45	-0.970271795765064	0.970271795765064	7.029728204234936	0.285	0.583	14.8703	76.9447	2.7925699999999996	71.579	203.007	0.0	0.0
Au1.0Y2.252Sb4.878	-3.0145542144317394	3.0145542144317394	4.985445785568261	0.277	0.6	28.579900000000002	61.705	2.3194999999999997	80.21600000000001	214.186	0.0	123.6
Au1.0Sn2.492V4.705	-2.296876754939394	2.296876754939394	5.703123245060606	0.304	0.574	13.755880000000001	39.2694	1.97958	85.27	210.894	65.968	0.0
Au1.0Pt2.154Bi4.976	-2.3260523609522705	2.3260523609522705	5.6739476390477295	0.265	0.612	13.4657	117.53	2.59476	84.094	209.451	0.0	126.684
Au1.0Yb2.588Tm4.815	-2.54172665563532	2.54172665563532	5.45827334436468	0.308	0.573	14.899999999999999	86.0094	2.1235899999999996	77.258	225.14499999999998	0.0	0.0
Au1.0Pt2.357Cu4.579	-0.9769178160913254	0.9769178160913254	7.023082183908675	0.297	0.577	14.964699999999999	77.4203	2.8015499999999998	71.11099999999999	203.31699999999998	0.0	0.0
Au1.0V2.375Sc4.437	-2.1828316098108473	2.1828316098108473	5.817168390189153	0.304	0.568	15.915759999999999	35.0648	2.11848	71.072	212.44	0.0	0.0
Au1.0Nd2.323Pt4.551	-1.9408912271029992	1.9408912271029992	6.059108772897001	0.295	0.578	15.1067	95.613	2.94271	44.58	220.79699999999997	0.0	0.0
Au1.0Tl2.643Te4.294	-2.6436403098561314	2.6436403098561314	5.356359690143869	0.333	0.541	21.97221	73.052	2.11511	33.609	203.678	176.714	0.0
Au1.0U2.512Al4.362	-2.495103768971587	2.495103768971587	5.504896231028413	0.319	0.554	11.462	55.743640000000006	2.03944	51.942	205.993	0.0	101.936
Au1.0Sc2.554U4.702	-2.7353529554118934	2.7353529554118934	5.264647044588107	0.309	0.569	13.59113	88.7149	2.0262700000000002	81.062	229.458	0.0	0.0
Au1.0Gd2.425Ga4.449	-2.2796410487590544	2.2796410487590544	5.720358951240946	0.308	0.565	9.55795	68.39670000000001	2.1845999999999997	87.946	204.90499999999997	105.65499999999999	0.0
Au1.0Sb2.138Tl4.554	-2.092016937741592	2.092016937741592	5.907983062258408	0.278	0.592	15.252120000000001	94.59979999999999	2.33298	67.864	201.12	116.032	57.26800000000001
Au1.0Pt1.984Cu4.828	-0.9745968826355176	0.9745968826355176	7.025403117364482	0.254	0.618	14.676200000000001	74.8782	2.77262	72.97399999999999	202.622	0.0	0.0
Au1.0Pt2.205Cu4.992	-0.9736833116543622	0.9736833116543622	7.026316688345638	0.269	0.609	14.7779	75.4251	2.7807500000000003	72.287	202.769	0.0	0.0
Au1.0Pt2.048Cu4.889	-0.9742455172897371	0.9742455172897371	7.025754482710263	0.258	0.616	14.703399999999998	74.9984	2.7746399999999998	72.788	202.654	0.0	0.0
Au1.0Pt2.192Cu4.808	-0.9736806637881266	0.9736806637881266	7.026319336211873	0.274	0.601	14.8108	75.9279	2.78531	72.09299999999999	202.908	0.0	0.0
Au1.0Pt2.789Cu4.982	-0.9816664058381575	0.9816664058381575	7.0183335941618425	0.318	0.568	15.1078	77.95519999999999	2.8116	70.124	203.45799999999997	0.0	0.0
Au1.0Pt2.571Cu4.832	-0.9784238311911633	0.9784238311911633	7.021576168808837	0.306	0.575	15.026399999999999	77.53049999999999	2.80517	70.675	203.344	0.0	0.0
Au1.0Pt2.208Cu4.784	-0.9693654247181067	0.9693654247181067	7.030634575281893	0.276	0.598	14.8112	76.0012	2.78414	71.924	202.746	0.0	0.0
Au1.0Pt2.479Cu4.924	-0.9757600341192791	0.9757600341192791	7.024239965880721	0.295	0.586	14.9527	76.8474	2.79758	71.148	203.15699999999998	0.0	0.0
Au1.0Pt2.205Cu4.992	-0.9736833116543622	0.9736833116543622	7.026316688345638	0.269	0.609	14.7779	75.4251	2.7807500000000003	72.287	202.769	0.0	0.0
Au1.0Pt2.629Cu4.983	-0.9728000790374169	0.9728000790374169	7.027199920962583	0.305	0.578	15.007299999999999	77.22519999999999	2.80082	70.614	203.077	0.0	0.0
Au1.0Te2.769Cu4.778	-1.6840440900756217	1.6840440900756217	6.315955909924378	0.324	0.559	20.09812	53.24810000000001	2.35677	57.89900000000001	201.346	66.744	0.0
Au1.0Pt2.664Mn4.966	-2.0252531888569516	2.0252531888569516	5.974746811143048	0.309	0.576	15.2905	68.2442	2.06564	40.08	208.72099999999998	0.0	0.0
Au1.0La2.938Cu4.991	-1.6922073955666876	1.6922073955666876	6.307792604433312	0.329	0.559	11.9906	56.401300000000006	2.54867	64.702	213.479	0.0	0.0
Au1.0Pt2.587Cr4.686	-1.5978805179154572	1.5978805179154572	6.402119482084543	0.313	0.567	19.621899999999997	66.9177	2.12155	69.33699999999999	209.36499999999998	0.0	0.0
Au1.0Ga2.828Ba4.793	-3.369507490702401	3.369507490702401	4.630492509297599	0.328	0.556	7.65512	57.23880000000001	2.8573200000000005	79.892	235.168	61.336000000000006	149.008
Au1.0Al2.342Er4.992	-2.6964834128115003	2.6964834128115003	5.3035165871885	0.281	0.599	14.7893	61.552659999999996	2.20306	67.054	214.555	0.0	51.70400000000001
Au1.0Er2.696Ca5.0	-3.7212400920485695	3.7212400920485695	4.2787599079514305	0.31	0.575	11.748999999999999	47.7105	2.5548	95.925	228.42499999999998	0.0	132.825
Au1.0Pt2.463Cu4.667	-0.9781069232193884	0.9781069232193884	7.021893076780612	0.303	0.574	15.005499999999998	77.6006	2.8045799999999996	70.832	203.365	0.0	0.0
Au1.0Sr2.232Yb4.76	-3.210830400284544	3.210830400284544	4.789169599715456	0.279	0.595	9.361799999999999	91.1575	2.3637300000000003	85.14699999999999	230.691	0.0	69.471
Au1.0Bi2.595Cu5.017	-1.6603693553065062	1.6603693553065062	6.339630644693494	0.301	0.582	12.3317	79.0838	2.50007	89.448	201.20299999999997	0.0	62.306999999999995
Au1.0Ce2.293Ge4.846	-3.2095665749072184	3.2095665749072184	4.790433425092782	0.282	0.596	26.016999999999996	66.3582	2.222	86.392	220.322	0.0	125.756
Au1.0Cu2.412Nd4.992	-2.284446882206314	2.284446882206314	5.715553117793686	0.287	0.594	9.471599999999999	59.894099999999995	2.48711	54.727	223.68399999999997	0.0	0.0
Au1.0Tm2.733Cu4.6	-1.3649082770499676	1.3649082770499676	6.635091722950032	0.328	0.552	14.7472	68.39920000000001	2.42384	77.608	208.328	0.0	0.0
Au1.0Pt2.878Sr4.817	-3.413990055738899	3.413990055738899	4.586009944261101	0.331	0.554	12.535499999999999	103.25800000000001	3.02592	55.72200000000001	233.059	0.0	137.946
Au1.0Cr3.035La4.661	-3.016895107789672	3.016895107789672	4.983104892210328	0.349	0.536	14.161000000000001	48.627700000000004	2.09709	52.019	226.752	0.0	0.0
Au1.0Eu2.192Gd4.5	-3.1325504901902024	3.1325504901902024	4.867449509809798	0.285	0.585	13.723999999999998	70.1515	2.3309499999999996	87.10499999999999	231.68499999999997	0.0	0.0
Au1.0Pr2.529In4.874	-1.8526867954201718	1.8526867954201718	6.147313204579828	0.301	0.58	6.8153	45.9397	2.40087	86.014	209.646	111.94	0.0
Au1.0Pt2.633Cu4.7	-0.9819706111121524	0.9819706111121524	7.0180293888878476	0.316	0.564	15.0932	78.2156	2.8124399999999996	70.252	203.53199999999998	0.0	0.0
Au1.0Ge2.205Y4.992	-2.806896903129423	2.806896903129423	5.193103096870577	0.269	0.609	18.4643	92.3612	2.36533	94.60300000000001	224.15500000000003	0.0	56.759
Au1.0In2.41Sn4.787	-1.5865221706246508	1.5865221706246508	6.413477829375349	0.294	0.584	6.6489199999999995	40.806599999999996	2.3756399999999998	80.398	209.57799999999997	183.47	0.0
Au1.0Ba2.289Pr4.523	-3.4947923672622867	3.4947923672622867	4.505207632737713	0.293	0.579	10.4665	56.8208	2.7391199999999998	58.385	244.87599999999998	0.0	78.524
Au1.0Pt2.79Eu4.613	-2.243862039462642	2.243862039462642	5.756137960537358	0.332	0.549	13.828100000000003	84.96450000000002	2.6803700000000004	71.20400000000001	225.197	0.0	0.0
Au1.0Ca3.135Tm4.874	-3.9781583548094064	3.9781583548094064	4.021841645190594	0.348	0.541	14.367999999999999	62.8462	2.36195	80.458	226.949	0.0	80.38799999999999
Au1.0Mn2.933Cu4.462	-1.603289093554114	1.603289093554114	6.396710906445886	0.349	0.531	13.1028	52.8232	2.14127	65.253	201.087	0.0	0.0
Au1.0Yb2.504Lu4.908	-2.5258804286258956	2.5258804286258956	5.474119571374104	0.298	0.584	15.477599999999999	90.3748	2.07346	55.968	223.63	0.0	0.0
Au1.0Lu2.167Sb4.77	-3.045007223063233	3.045007223063233	4.954992776936767	0.273	0.601	30.714100000000002	58.46170000000001	2.1896899999999997	61.054	211.922	0.0	123.806
Au1.0Sn2.081Ce4.984	-3.1767887396642953	3.1767887396642953	4.823211260335705	0.258	0.618	8.911460000000002	52.0714	2.4386799999999997	76.75200000000001	232.07800000000003	55.986000000000004	0.0
Au1.0Pt2.357V4.579	-1.5646583700038983	1.5646583700038983	6.435341629996102	0.297	0.577	17.5612	63.9185	2.25917	78.035	209.664	0.0	0.0
Au1.0Y3.018Pt4.991	-1.856038877688034	1.856038877688034	6.143961122311966	0.335	0.554	16.1871	108.867	2.92978	64.98000000000002	219.476	0.0	0.0
Au1.0U2.492Cu4.705	-1.699424001335033	1.699424001335033	6.300575998664967	0.304	0.574	12.854	79.72659999999999	2.3488999999999995	87.198	211.87599999999998	0.0	0.0
Au1.0Nd2.6U4.408	-2.763975759622836	2.763975759622836	5.236024240377164	0.325	0.551	10.850100000000001	97.78500000000001	2.0939900000000002	74.09400000000001	237.216	0.0	0.0
Au1.0V2.698Bi4.914	-1.995082459829388	1.995082459829388	6.004917540170612	0.313	0.57	13.1753	90.3475	2.12515	98.315	207.605	0.0	117.99
Au1.0Pt1.955Sc4.507	-1.979147376285833	1.979147376285833	6.020852623714167	0.262	0.604	16.40168	57.760400000000004	2.575	55.156	214.34199999999998	0.0	0.0
Au1.0Sb2.39Te4.74	-2.881873350378293	2.881873350378293	5.118126649621707	0.294	0.583	33.63954	44.2814	2.05232	33.399	206.98399999999998	120.098	60.564
Au1.0Sc2.252Al4.622	-2.207625119713863	2.207625119713863	5.792374880286137	0.286	0.587	12.29932	23.66852	2.1827699999999997	38.027	196.676	0.0	108.008
Au1.0Tl2.079Cu4.803	-1.259570636205769	1.259570636205769	6.740429363794231	0.264	0.61	10.693439999999999	77.07	2.5309	78.428	198.482	51.744	0.0
Au1.0Pt2.789Ga4.982	-1.5304326492722806	1.5304326492722806	6.469567350727719	0.318	0.568	10.89892	83.1808	2.4992	72.964	198.346	106.216	0.0
Au1.0Ga2.369Mn4.323	-2.37144604276651	2.37144604276651	5.62855395723349	0.308	0.562	10.916520000000002	52.9622	1.7037200000000001	55.664	200.626	57.596	0.0
Au1.0Pt1.978Tl4.43	-1.710875360149572	1.710875360149572	6.289124639850428	0.267	0.598	9.56528	116.858	2.6287	59.906	202.969	117.208	0.0
Au1.0Te2.109Cu4.703	-1.4821538835386319	1.4821538835386319	6.517846116461368	0.27	0.602	18.909	54.8118	2.40026	62.296	201.004	55.620000000000005	0.0
Au1.0La2.294Ba4.643	-2.844093199205348	2.844093199205348	5.155906800794652	0.289	0.585	9.0658	53.1737	3.02705	61.269999999999996	253.971	0.0	156.78
Au1.0Gd2.687Cr5.0	-2.1503425262005615	2.1503425262005615	5.8496574737994385	0.309	0.575	18.3365	51.0071	1.78653	83.80799999999999	215.36599999999999	0.0	0.0
Au1.0Ce2.93Ca4.842	-3.5337605812889796	3.5337605812889796	4.46623941871102	0.334	0.552	9.179000000000002	39.3104	2.62488	93.50200000000001	232.73600000000002	0.0	127.51200000000001
Au1.0Er2.512Er4.496	-2.68396266219633	2.68396266219633	5.31603733780367	0.314	0.562	16.6672	82.0898	2.2484	85.71000000000001	227.354	0.0	0.0
Au1.0Pt3.257Cu4.917	-0.9999863633780226	0.9999863633780226	7.000013636621977	0.355	0.536	15.3567	79.93239999999999	2.83528	68.49799999999999	203.997	0.0	0.0
Au1.0Cu1.935Yb4.259	-2.2286601746463566	2.2286601746463566	5.771339825353643	0.269	0.592	10.7226	79.7011	2.26991	92.261	216.262	0.0	0.0
Au1.0Al2.189Ge4.685	-2.4681861728395464	2.4681861728395464	5.531813827160454	0.278	0.595	26.440599999999996	54.595479999999995	2.11367	69.667	203.875	0.0	176.697
Au1.0Bi2.593Cu4.537	-1.6953122370869194	1.6953122370869194	6.304687762913081	0.319	0.558	12.3055	80.8272	2.49981	89.92200000000001	201.723	0.0	66.033
Au1.0Sr2.445Nd4.359	-3.3349104613072775	3.3349104613072775	4.6650895386927225	0.313	0.558	8.1668	74.1406	2.61018	48.646	238.69100000000003	0.0	77.937
Au1.0Pt2.311In4.885	-1.3648153359330575	1.3648153359330575	6.6351846640669425	0.282	0.596	9.05996	63.358799999999995	2.64072	86.032	201.202	115.02799999999999	0.0
Au1.0Tm2.056La5.008	-3.0822409579285397	3.0822409579285397	4.91775904207146	0.255	0.621	12.4892	63.30579999999999	2.38255	43.005	235.32399999999998	0.0	0.0
Au1.0Eu2.871Cu4.75	-1.6538408124289896	1.6538408124289896	6.34615918757101	0.333	0.551	12.144300000000001	61.86540000000001	2.50634	84.811	211.07500000000002	0.0	0.0
Au1.0Pt3.076Eu4.398	-2.1647335707741258	2.1647335707741258	5.835266429225874	0.363	0.519	14.111	86.5075	2.70919	69.774	224.536	0.0	0.0
Au1.0Ge2.175Cu4.762	-1.6095670444114925	1.6095670444114925	6.3904329555885075	0.274	0.6	19.496	62.7852	2.44318	85.526	202.378	0.0	57.81400000000001
Au1.0In2.76Sn4.504	-1.5724149530503526	1.5724149530503526	6.427585046949647	0.334	0.545	6.4907900000000005	40.6507	2.37502	82.053	208.621	182.72700000000003	0.0
Au1.0Cr1.866Tm4.597	-2.3533708002496363	2.3533708002496363	5.646629199750364	0.25	0.616	18.299599999999998	72.95779999999999	1.97426	71.73400000000001	220.00799999999998	0.0	0.0
Au1.0Lu2.563Sr4.84	-3.7814440256648263	3.7814440256648263	4.218555974335174	0.305	0.576	12.1024	95.306	2.6210999999999998	52.657999999999994	237.20999999999998	0.0	143.42399999999998
Au1.0Pt2.454Gd4.238	-2.3921777702840066	2.3921777702840066	5.607822229715993	0.319	0.551	16.4888	86.48140000000001	2.63638	72.397	224.701	0.0	0.0
Au1.0Ca2.262Y4.934	-3.3216309079700475	3.3216309079700475	4.6783690920299525	0.276	0.602	10.8582	79.2808	2.55828	98.404	229.528	0.0	63.75600000000001
Au1.0Pr1.969Lu4.664	-2.9116264787149335	2.9116264787149335	5.0883735212850665	0.258	0.611	16.3234	82.0358	2.1844799999999998	40.25	226.818	0.0	0.0
Au1.0Ba2.087Pr4.787	-3.5104908989613044	3.5104908989613044	4.489509101038696	0.265	0.608	10.563	56.9581	2.71171	57.527	244.118	0.0	71.02000000000001
Au1.0Yb2.664Cu4.336	-1.604048146444911	1.604048146444911	6.395951853555089	0.333	0.542	11.709600000000002	70.10130000000001	2.40977	88.537	208.24	0.0	0.0
Au1.0Mn1.89V4.984	-2.098514763276693	2.098514763276693	5.901485236723307	0.24	0.633	15.9191	40.3405	1.6923700000000002	78.765	207.409	0.0	0.0
Au1.0Sn2.991Ce0.399	-2.151221320534307	2.151221320534307	5.848778679465693	0.682	0.091	8.550040000000001	51.81640000000001	2.45276	72.03900000000002	218.808	147.994	0.0
Au1.0Pt2.359Cu4.453	-0.9785481786715584	0.9785481786715584	7.021451821328442	0.302	0.57	14.997799999999998	77.859	2.80574	70.91	203.438	0.0	0.0
Au1.0V2.824Al4.58	-2.119633711217846	2.119633711217846	5.880366288782154	0.336	0.545	13.125700000000002	25.737199999999998	1.9838900000000002	52.985	195.298	0.0	100.28
Au1.0Y2.215Pt4.193	-1.8549579063170603	1.8549579063170603	6.14504209368294	0.299	0.566	16.316699999999997	109.38299999999998	2.95162	64.092	218.81599999999997	0.0	0.0
Au1.0Pt2.008Bi4.874	-2.3247896931165437	2.3247896931165437	5.675210306883456	0.255	0.619	13.3962	117.7	2.58979	84.768	209.626	0.0	128.133
Au1.0Nd2.496Cu4.769	-1.504536723804704	1.504536723804704	6.495463276195296	0.302	0.577	11.193999999999999	59.350699999999996	2.5404099999999996	69.049	211.164	0.0	0.0
Au1.0Sc3.156Sb5.009	-2.7391018356129004	2.7391018356129004	5.2608981643871	0.344	0.546	28.49628	37.866	2.25242	66.606	209.762	0.0	112.47600000000001
Au1.0U2.149Te4.313	-3.121370714575228	3.121370714575228	4.878629285424772	0.288	0.578	25.562439999999995	70.19999999999999	1.94436	40.866	217.152	119.068	0.0
Au1.0Tl2.355U4.702	-2.691212143093982	2.691212143093982	5.308787856906018	0.292	0.583	10.19152	118.96799999999999	2.0451799999999998	84.066	224.271	57.232	0.0
Au1.0Pt2.592Cu4.408	-0.9865132727672004	0.9865132727672004	7.0134867272328	0.324	0.551	15.1458	79.03290000000001	2.81981	69.94300000000001	203.758	0.0	0.0
Au1.0Te1.918Sc4.545	-2.671998851209506	2.671998851209506	5.328001148790494	0.257	0.609	20.30899	37.2549	2.20491	45.717	212.553	52.942	0.0
Au1.0Sb2.153Ga4.911	-1.8721432548978747	1.8721432548978747	6.127856745102125	0.267	0.609	15.59141	59.698600000000006	2.1541300000000003	83.44200000000001	195.421	113.883	55.002
Au1.0Gd1.78Tl4.795	-2.2846627859918183	2.2846627859918183	5.715337214008182	0.235	0.633	8.06033	105.64099999999999	2.35671	71.571	207.30599999999998	124.068	0.0
Au1.0Ga2.693Ba4.173	-3.392036421072583	3.392036421072583	4.607963578927417	0.342	0.53	7.671380000000001	58.2142	2.83034	80.21600000000001	233.17200000000003	63.95400000000001	142.04000000000002
Au1.0Pt2.932Mn4.615	-1.936084300069532	1.936084300069532	6.063915699930468	0.343	0.54	15.4907	70.952	2.13336	40.45	208.79700000000003	0.0	0.0
Au1.0La2.295Ca4.457	-3.707062762430713	3.707062762430713	4.292937237569287	0.296	0.575	9.5562	38.9143	2.6455	78.23499999999999	232.35899999999998	0.0	132.825
Au1.0Al2.437Cr4.975	-2.0442615692197803	2.0442615692197803	5.95573843078022	0.29	0.592	17.0002	33.5926	1.7177399999999996	64.172	200.778	0.0	53.36
Au1.0Bi2.564Cu0.011	-1.915126187655118	1.915126187655118	6.084873812344882	0.718	0.003	11.4492	118.5127	2.44075	98.68499999999999	209.13400000000001	0.0	148.626
Au1.0Er2.758Er4.306	-2.6665633010526006	2.6665633010526006	5.333436698947399	0.342	0.534	16.654400000000003	81.9748	2.24548	85.62	227.14000000000001	0.0	0.0
Au1.0Pt3.279Cu4.73	-1.0071900807420802	1.0071900807420802	6.99280991925792	0.364	0.525	15.416599999999999	80.6195	2.84223	68.125	204.186	0.0	0.0
Au1.0Ce2.073Yb4.992	-2.8954514787555565	2.8954514787555565	5.1045485212444435	0.257	0.619	9.5693	78.9529	2.21069	91.506	228.62400000000002	0.0	0.0
Au1.0Pt1.771Ge4.863	-3.0039775146067322	3.0039775146067322	4.996022485393268	0.232	0.637	29.688799999999997	82.55860000000001	2.4018300000000004	77.763	211.85700000000003	0.0	134.407
Au1.0Tm2.008Nd4.519	-2.900197460231894	2.900197460231894	5.099802539768106	0.267	0.601	10.882299999999999	68.8418	2.35474	49.492	232.70999999999998	0.0	0.0
Au1.0Sr2.238La4.69	-3.371211195035878	3.371211195035878	4.628788804964122	0.282	0.591	9.8352	68.3478	2.62158	42.471	240.795	0.0	70.21799999999999
Au1.0Cu2.414In4.398	-1.7339310263587873	1.7339310263587873	6.266068973641213	0.309	0.563	7.49078	46.944	2.4566099999999995	97.40799999999999	196.615	108.65899999999999	0.0
Au1.0Cr1.866Cu4.176	-1.4446872496390242	1.4446872496390242	6.555312750360976	0.265	0.593	15.0916	54.7552	2.2792399999999997	83.464	201.20600000000002	0.0	0.0
Au1.0Eu2.638Sr4.983	-3.5540595191933892	3.5540595191933892	4.445940480806611	0.306	0.578	9.4374	87.06899999999999	2.72722	70.28	240.656	0.0	143.922
Au1.0Pr3.061Sn4.635	-2.880852066093217	2.880852066093217	5.119147933906783	0.352	0.533	9.21791	47.6477	2.4029800000000003	60.483000000000004	224.75099999999998	115.661	0.0
Au1.0Pt2.887Eu4.809	-2.254685226745617	2.254685226745617	5.745314773254383	0.332	0.553	13.8189	84.75050000000002	2.6778500000000003	71.18800000000002	225.281	0.0	0.0
Au1.0Ba2.311Cu4.885	-3.025997631937174	3.025997631937174	4.974002368062826	0.282	0.596	11.5092	56.633399999999995	2.82074	81.03399999999999	218.5	0.0	75.576
Au1.0Pt2.154Cu4.984	-0.9781400312622983	0.9781400312622983	7.021859968737702	0.265	0.613	14.7639	75.2917	2.78091	72.549	202.915	0.0	0.0
Au1.0Ge2.5Gd4.437	-3.2204056993418275	3.2204056993418275	4.7795943006581725	0.315	0.559	21.8693	70.9016	2.2357500000000003	88.00800000000001	224.235	0.0	66.465
Au1.0Lu1.971Pr4.275	-3.056938698829316	3.056938698829316	4.943061301170684	0.272	0.59	13.6558	69.7734	2.3407400000000003	45.995999999999995	232.06	0.0	0.0
Au1.0In1.737V4.562	-2.1520132284975135	2.1520132284975135	5.8479867715024865	0.238	0.625	13.46698	39.9159	1.95369	97.17099999999999	204.627	45.934	0.0
Au1.0Mn1.894Tm4.674	-2.503038959928202	2.503038959928202	5.496961040071798	0.25	0.617	16.3924	73.7086	1.9529499999999997	58.868	219.55700000000002	0.0	0.0
Au1.0Ca3.188Y4.741	-3.499921981331288	3.499921981331288	4.500078018668712	0.357	0.531	10.6103	72.51310000000001	2.5759600000000002	98.88900000000001	229.627	0.0	82.467
Au1.0Pt2.081Sb4.984	-3.3029332630436796	3.3029332630436796	4.69706673695632	0.258	0.618	31.2044	63.8698	2.5267	64.74	208.798	0.0	127.30799999999999
Au1.0Y2.368Lu4.15	-2.464879111906522	2.464879111906522	5.535120888093478	0.315	0.552	15.923300000000001	95.48140000000001	2.22154	58.29600000000001	225.19	0.0	0.0
Au1.0Nd2.721Ce4.484	-3.044879658650558	3.044879658650558	4.955120341349442	0.332	0.547	8.7871	58.0578	2.45588	65.481	237.83000000000004	0.0	0.0
Au1.0V3.38Cu4.88	-1.605231025337404	1.605231025337404	6.394768974662596	0.365	0.527	14.620899999999999	49.281800000000004	2.24686	88.136	201.959	0.0	0.0
Au1.0Yb2.221Pt4.412	-1.6318753550643672	1.6318753550643672	6.368124644935633	0.291	0.578	15.740599999999999	104.96849999999999	2.83433	63.13699999999999	216.914	0.0	0.0
Au1.0Sn2.5Bi4.697	-2.576871518996014	2.576871518996014	5.423128481003986	0.305	0.573	9.96365	92.2755	2.34699	89.251	210.904	66.185	118.61099999999999
Au1.0Pt2.934Al4.262	-2.186086758026473	2.186086758026473	5.813913241973527	0.358	0.52	14.074199999999998	57.1672	2.56136	35.18	198.042	0.0	95.68
Au1.0U2.65Te4.897	-3.127540210354349	3.127540210354349	4.872459789645651	0.31	0.573	25.447139999999997	70.71000000000001	1.9239	41.389	217.786	118.038	0.0
Au1.0Pt2.807Cu4.597	-0.9900921522785362	0.9900921522785362	7.009907847721464	0.334	0.547	15.214000000000002	79.26930000000002	2.82449	69.471	203.82	0.0	0.0
Au1.0Sb1.82U4.992	-2.568203724938127	2.568203724938127	5.431796275061873	0.233	0.639	18.9399	99.1123	1.98657	87.896	229.389	0.0	47.998000000000005
Au1.0Pt1.984Sc4.828	-2.005826324302997	2.005826324302997	5.994173675697003	0.254	0.618	16.38806	56.461800000000004	2.5625	55.052	214.364	0.0	0.0
Au1.0Sc2.421Cu4.098	-1.419290651063566	1.419290651063566	6.580709348936434	0.322	0.545	13.86534	49.8297	2.4897299999999998	74.59300000000002	204.512	0.0	0.0
Au1.0Te2.323Ga4.369	-2.0669359598101327	2.0669359598101327	5.933064040189867	0.302	0.568	15.403079999999997	59.656800000000004	2.06524	62.589999999999996	196.248	168.428	0.0
Au1.0Tl1.708Ba4.584	-3.0886895807698247	3.0886895807698247	4.911310419230175	0.234	0.628	7.66054	70.919	3.0397	72.682	243.486	45.864000000000004	168.304
Au1.0Gd2.15Tl4.724	-2.283561191102107	2.283561191102107	5.716438808897893	0.273	0.6	8.443100000000001	103.58619999999999	2.3509	72.381	208.66	117.6	0.0
Au1.0Al2.581Mn4.484	-2.252452498972988	2.252452498972988	5.747547501027012	0.32	0.556	12.3976	35.2044	1.70584	33.92	199.39600000000002	0.0	58.88
Au1.0Ga2.088Cu4.912	-1.4785489349482486	1.4785489349482486	6.521451065051751	0.261	0.614	11.04099	61.3137	2.4527	85.18	195.901	48.807	0.0
Au1.0La1.93Cu4.822	-1.4665566646343793	1.4665566646343793	6.533443335365621	0.249	0.622	12.2272	57.899	2.56536	69.461	210.025	0.0	0.0
Au1.0Bi2.248Er1.425	-2.2043119354293124	2.2043119354293124	5.795688064570688	0.481	0.305	13.2281	105.9065	2.3628799999999996	94.247	215.208	0.0	99.567
Au1.0Pt3.017Ca4.317	-3.7861053270062373	3.7861053270062373	4.213894672993763	0.362	0.518	13.1222	64.1854	2.9218800000000003	78.634	222.44400000000002	0.0	119.658
Au1.0Cu1.676Nd4.676	-2.390345588925123	2.390345588925123	5.609654411074877	0.228	0.636	9.220400000000001	61.0804	2.48584	52.788	225.796	0.0	0.0
Au1.0Er1.845Ge4.197	-2.4371867026795337	2.4371867026795337	5.562813297320466	0.262	0.596	28.2568	75.20339999999999	2.16398	88.094	216.142	0.0	125.756
Au1.0Sr2.413La4.524	-3.390599950811202	3.390599950811202	4.609400049188798	0.304	0.57	9.805599999999998	69.476	2.635	43.221999999999994	241.17	0.0	75.696
Au1.0Ce2.781Yb4.991	-2.949762167390408	2.949762167390408	5.050237832609592	0.317	0.569	9.5153	76.4699	2.22599	90.496	229.704	0.0	0.0
Au1.0Pt2.63In4.773	-1.3009431885395681	1.3009431885395681	6.699056811460432	0.313	0.568	9.54098	65.6964	2.668	84.006	201.759	109.624	0.0
Au1.0Pr2.007Cr4.4	-2.3380204019925097	2.3380204019925097	5.66197959800749	0.271	0.594	17.2643	47.7381	1.8319100000000001	72.188	216.29399999999998	0.0	0.0
Au1.0Pt2.303Cu4.893	-0.9740137842115963	0.9740137842115963	7.025986215788404	0.281	0.597	14.8583	76.1703	2.78903	71.771	202.973	0.0	0.0
Au1.0Tm2.496Gd4.634	-2.9646026509395265	2.9646026509395265	5.0353973490604735	0.307	0.57	16.0582	75.65859999999999	2.24777	80.30799999999999	229.391	0.0	0.0
Au1.0Ba2.186Sr1.051	-2.794033866522679	2.794033866522679	5.205966133477321	0.516	0.248	9.0792	73.146	3.14188	73.292	250.544	0.0	200.04000000000002
Au1.0Eu3.149Cu4.116	-1.7775069207382588	1.7775069207382588	6.222493079261741	0.381	0.498	12.023299999999999	62.6947	2.49571	84.99000000000001	213.037	0.0	0.0
Au1.0Ge2.882Sn4.521	-2.666438179766213	2.666438179766213	5.333561820233787	0.343	0.538	17.949260000000002	52.64320000000001	2.26745	76.207	214.585	116.74600000000001	72.373
Au1.0Cr2.103Cu4.25	-1.4691649898252335	1.4691649898252335	6.5308350101747665	0.286	0.578	15.2608	53.9548	2.2514	83.38	201.308	0.0	0.0
Au1.0Pt1.761Eu4.701	-2.481350062486027	2.481350062486027	5.518649937513973	0.236	0.63	12.9794	80.82300000000001	2.5986200000000004	75.68	226.99400000000003	0.0	0.0
Au1.0Lu2.696Y5.0	-2.3853325719702285	2.3853325719702285	5.6146674280297715	0.31	0.575	14.0365	98.06700000000001	2.3287	75.38	227.45	0.0	0.0
Au1.0In2.367Lu4.445	-2.3966914779127935	2.3966914779127935	5.6033085220872065	0.303	0.569	13.55098	73.78370000000001	2.17452	59.873000000000005	213.327	58.479	0.0
Au1.0Pt1.908Cu4.785	-0.975369027072083	0.975369027072083	7.024630972927917	0.248	0.622	14.6356	74.63380000000001	2.76922	73.246	202.556	0.0	0.0
Au1.0Mn2.568Pr4.907	-2.8975439511712855	2.8975439511712855	5.1024560488287145	0.303	0.579	12.113299999999999	53.4394	2.11015	45.186	226.32699999999997	0.0	0.0
Au1.0Ca2.272V4.081	-2.6246637921994784	2.6246637921994784	5.375336207800522	0.309	0.555	14.110700000000001	36.5572	2.1249700000000002	96.792	215.368	0.0	71.379
Au1.0Yb2.008Tm4.626	-2.5345893837723947	2.5345893837723947	5.465410616227605	0.263	0.606	15.2468	86.2533	2.13607	76.08500000000001	225.034	0.0	0.0
Au1.0Sn1.65Sb4.343	-2.831930154489066	2.831930154489066	5.168069845510934	0.236	0.621	28.15262	44.3397	2.2955099999999997	71.68	209.74	51.211999999999996	127.926
Au1.0Pt1.863Ce4.771	-2.7401542985606797	2.7401542985606797	5.25984570143932	0.244	0.625	12.0461	72.762	2.67308	70.925	231.256	0.0	0.0
Au1.0U2.138Pt4.992	-1.9418219515834414	1.9418219515834414	6.058178048416559	0.263	0.614	16.983999999999998	115.087	2.80614	60.352000000000004	220.48700000000002	0.0	0.0
Au1.0Nd2.841Bi5.009	-2.8189119668204325	2.8189119668204325	5.1810880331795675	0.321	0.566	9.8949	97.9922	2.36423	78.81599999999999	218.063	0.0	117.16199999999999
Au1.0Y2.444Al4.492	-2.3006774771743244	2.3006774771743244	5.699322522825676	0.308	0.566	11.0978	48.21056	2.25094	52.278	202.564	0.0	104.14399999999999
Au1.0V2.051Cu4.248	-1.4979834433787378	1.4979834433787378	6.502016556621262	0.281	0.582	14.237100000000002	53.1063	2.33655	87.331	201.55700000000002	0.0	0.0
Au1.0Pt1.795Te4.78	-2.959806821026964	2.959806821026964	5.040193178973036	0.237	0.631	28.43088	64.04599999999999	2.3017399999999997	23.253	208.71499999999997	129.986	0.0
Au1.0Tl2.982Sc4.876	-1.9545328216179394	1.9545328216179394	6.045467178382061	0.337	0.551	11.588140000000001	64.72409999999999	2.3194	60.818	208.699	66.052	0.0
Au1.0Sc3.455Ga4.636	-1.9515331634325008	1.9515331634325008	6.048466836567499	0.38	0.51	10.2515	51.319	2.181	75.30000000000001	200.61	95.37	0.0
Au1.0Te3.091U5.0	-2.9838387150221033	2.9838387150221033	5.016161284977897	0.34	0.55	20.2312	90.55	1.897	62.620000000000005	226.13000000000002	70.04	0.0
Au1.0Gd2.538Cu4.03	-1.611421570092026	1.611421570092026	6.388578429907974	0.335	0.532	13.798100000000002	63.832800000000006	2.48574	85.18100000000001	210.91000000000003	0.0	0.0
Au1.0Sb2.656Mn4.541	-2.303251774651339	2.303251774651339	5.696748225348661	0.324	0.554	21.848000000000003	43.9782	1.75088	50.28	206.42200000000003	0.0	66.744
Au1.0Pt2.18Ba4.346	-3.0855059915051033	3.0855059915051033	4.914494008494897	0.29	0.578	11.9238	73.208	3.26426	65.764	245.136	0.0	154.904
Au1.0Ga1.677Tl4.842	-2.3517970384281437	2.3517970384281437	5.648202961571856	0.223	0.644	5.72461	105.3333	2.30912	71.522	196.387	167.925	0.0
Au1.0Pt2.326Cu4.434	-0.983480180772422	0.983480180772422	7.016519819227578	0.3	0.572	14.9972	77.84979999999999	2.8072799999999996	71.086	203.618	0.0	0.0
Au1.0La1.95Ca4.186	-3.6959144604945893	3.6959144604945893	4.304085539505411	0.273	0.586	9.561599999999999	39.327200000000005	2.65166	79.783	231.665	0.0	135.36599999999999
Au1.0Bi2.403Cu4.661	-1.6616895738990367	1.6616895738990367	6.338310426100963	0.298	0.578	12.3494	79.44019999999999	2.50648	89.53	201.51	0.0	61.686
Au1.0Er2.783Cr4.55	-2.05412619846662	2.05412619846662	5.94587380153338	0.334	0.546	18.7468	56.598800000000004	1.79468	83.416	214.642	0.0	0.0
Au1.0Cu2.224Er4.768	-2.0536383975615236	2.0536383975615236	5.9463616024384764	0.278	0.596	15.4652	74.596	2.3552999999999997	84.984	217.72199999999998	0.0	0.0
Au1.0Sr3.2Yb4.9	-3.3690949202780365	3.3690949202780365	4.6309050797219635	0.352	0.539	9.2532	91.63550000000001	2.4216499999999996	82.599	233.002	0.0	87.648
Au1.0Al3.316Ge4.231	-2.44650199528056	2.44650199528056	5.55349800471944	0.388	0.495	23.787599999999998	47.53308	2.1065699999999996	61.957	200.875	0.0	175.837
Au1.0Pt2.629La0.538	-1.859694902780669	1.859694902780669	6.140305097219331	0.631	0.129	16.7927	104.81119999999999	3.0574200000000005	50.065000000000005	217.10999999999999	0.0	0.0
Au1.0Cr4.525Cu4.376	-1.6475562680154763	1.6475562680154763	6.352443731984524	0.457	0.442	16.6358	48.3255	2.02983	82.793	202.38800000000003	0.0	0.0
Au1.0Ce1.585Gd0.111	-2.7549245700424008	2.7549245700424008	5.245075429957599	0.588	0.041	10.6175	73.64699999999999	2.5855399999999995	83.40899999999999	231.284	0.0	0.0
Au1.0Tm2.104Nd0.757	-2.524488612951049	2.524488612951049	5.475511387048951	0.545	0.196	14.734800000000002	84.2482	2.3271499999999996	64.854	225.985	0.0	0.0
Au1.0Pt2.485Sr4.091	-3.4179451355675274	3.4179451355675274	4.582054864432473	0.328	0.54	12.5792	103.54400000000001	3.02496	56.32	232.572	0.0	134.46
Au1.0Eu1.765Cu4.811	-1.4391544523113113	1.4391544523113113	6.560845547688689	0.233	0.635	12.391100000000002	61.831	2.5382599999999997	84.62299999999999	207.46300000000002	0.0	0.0
Au1.0Pr2.876In4.973	-1.903471123498914	1.903471123498914	6.096528876501086	0.325	0.562	6.95102	45.93910000000001	2.39931	84.60400000000001	210.64800000000002	108.46600000000001	0.0
Au1.0Pt2.046Pr4.588	-2.6093152672729225	2.6093152672729225	5.3906847327270775	0.268	0.601	13.747700000000002	75.81970000000001	2.6872300000000005	48.954	229.358	0.0	0.0
Au1.0Ba2.287Sn4.465	-3.0368584688405384	3.0368584688405384	4.9631415311594616	0.295	0.576	8.024519999999999	45.5811	2.68973	70.585	231.658	124.99199999999999	79.06
Au1.0Lu1.886Eu4.689	-2.931319012204173	2.931319012204173	5.068680987795827	0.249	0.619	12.9699	75.2103	2.28601	72.086	229.489	0.0	0.0
Au1.0Ge2.722Y4.974	-2.815522747883164	2.815522747883164	5.184477252116836	0.313	0.572	19.568399999999997	90.7074	2.34291	94.263	223.35699999999997	0.0	66.043
Au1.0Pt2.385Cu4.308	-0.9816101784275855	0.9816101784275855	7.0183898215724145	0.31	0.56	15.051	78.48400000000001	2.812	70.58000000000001	203.61	0.0	0.0
Au1.0Mn2.545Lu4.03	-2.5520242921515885	2.5520242921515885	5.4479757078484115	0.336	0.532	16.4064	73.76160000000002	1.84088	36.856	216.29600000000002	0.0	0.0
Au1.0Sn2.234Tm4.831	-2.9925831065150303	2.9925831065150303	5.00741689348497	0.277	0.599	14.56719	71.2739	2.2151499999999995	67.501	222.618	60.109	0.0
Au1.0Yb1.964Cu4.179	-1.489620895886337	1.489620895886337	6.510379104113663	0.275	0.585	11.927	69.114	2.4478	87.83000000000001	206.77	0.0	0.0
Au1.0In1.659Sb4.909	-2.2615837639516156	2.2615837639516156	5.738416236048384	0.219	0.648	28.129140000000003	43.045500000000004	2.28234	80.673	204.003	42.267	133.488
Au1.0Pt1.791Cu1.557	-1.1513114098668558	1.1513114098668558	6.848688590133144	0.412	0.358	15.7144	91.2282	2.91938	66.894	207.144	0.0	0.0
Au1.0Ca2.991V4.704	-2.6820708787452094	2.6820708787452094	5.317929121254791	0.344	0.541	13.8979	34.3977	2.13561	97.17699999999999	216.061	0.0	79.464
Au1.0Y2.167Pt4.409	-1.8655336902124766	1.8655336902124766	6.134466309787523	0.286	0.582	16.444	109.54599999999999	2.96324	63.188	218.56599999999997	0.0	0.0
Au1.0V2.033Ce1.706	-2.67759071643549	2.67759071643549	5.32240928356451	0.429	0.36	13.412300000000002	53.414500000000004	2.17081	88.185	221.077	0.0	0.0
Au1.0U4.337Bi4.564	-2.151494348586227	2.151494348586227	5.848505651413773	0.438	0.461	11.836500000000001	119.495	2.09429	97.284	222.59900000000002	0.0	95.427
Au1.0Nd2.455Al4.818	-2.354269438178216	2.354269438178216	5.645730561821784	0.297	0.583	9.779	32.72368	2.2290399999999995	32.065	204.14899999999997	0.0	107.27199999999999
Au1.0Pt2.655Sc4.748	-1.920722405757533	1.920722405757533	6.079277594242467	0.316	0.565	16.65845	61.3145	2.61997	53.86	214.249	0.0	0.0
Au1.0Sc1.875Ga4.478	-1.9996594056960753	1.9996594056960753	6.000340594303925	0.255	0.609	9.16646	57.62140000000001	2.17867	79.602	197.812	113.883	0.0
Au1.0Tl2.351Te4.282	-2.676917200231565	2.676917200231565	5.323082799768435	0.308	0.561	22.628059999999998	71.352	2.10886	32.569	203.96800000000002	175.93400000000003	0.0
Au1.0Pt1.601U3.935	-2.211954514218946	2.211954514218946	5.788045485781054	0.245	0.602	14.370099999999999	117.52	2.28804	80.158	230.009	0.0	0.0
Au1.0Ga2.114Cu5.008	-1.4836689890911874	1.4836689890911874	6.516331010908813	0.26	0.616	11.035799999999998	61.1254	2.44996	85.078	195.678	48.620000000000005	0.0
Au1.0La3.07Tl4.617	-2.2682816992880896	2.2682816992880896	5.73171830071191	0.353	0.531	7.290609999999999	92.5814	2.40605	52.097	214.465	104.07600000000001	0.0
Au1.0Sb2.833Mn4.103	-2.3012215054275567	2.3012215054275567	5.698778494572443	0.357	0.517	22.7135	44.2466	1.78689	51.839999999999996	206.49099999999999	0.0	73.542
Au1.0Pt2.281Ba4.983	-3.0239857043189806	3.0239857043189806	4.976014295681019	0.276	0.603	11.6894	71.3335	3.26761	65.949	246.286	0.0	161.60399999999998
Au1.0Te2.75Cu4.879	-1.6682593091758466	1.6682593091758466	6.331740690824153	0.319	0.566	20.00142	53.3144	2.3625999999999996	58.375	201.474	65.714	0.0
Au1.0Al1.731Cr4.731	-2.015967992945784	2.015967992945784	5.984032007054216	0.232	0.634	17.4652	36.32452000000001	1.70082	67.822	201.96800000000002	0.0	42.688
Au1.0Bi2.579Ca4.357	-2.923780168173323	2.923780168173323	5.076219831826677	0.325	0.549	9.8767	63.5367	2.5814700000000004	101.037	221.05800000000002	0.0	194.09400000000002
Au1.0Pt1.992Cu4.526	-0.97365026873993	0.97365026873993	7.02634973126007	0.265	0.602	14.748899999999999	75.8818	2.78206	72.536	202.899	0.0	0.0
Au1.0Er1.83Er4.255	-2.641584438043812	2.641584438043812	5.358415561956188	0.258	0.6	16.562399999999997	82.5384	2.25642	85.62	226.656	0.0	0.0
Au1.0Ce1.434Nd4.462	-2.829267811795228	2.829267811795228	5.170732188204772	0.208	0.647	8.3009	61.120999999999995	2.45599	51.480000000000004	235.99900000000002	0.0	0.0
Au1.0Pt1.596Ge4.02	-3.0415593303169066	3.0415593303169066	4.958440669683093	0.241	0.607	29.018099999999997	83.9316	2.42969	77.253	211.724	0.0	128.077
Au1.0Cu1.484Cu3.885	-1.2112065393570033	1.2112065393570033	6.788793460642997	0.233	0.61	12.9686	60.9637	2.60809	84.09899999999999	198.826	0.0	0.0
Au1.0Gd1.936Yb4.163	-2.7535713435436113	2.7535713435436113	5.246428656456389	0.273	0.587	11.4367	83.39769999999999	2.18591	93.38	226.71800000000002	0.0	0.0
Au1.0Pt2.023Cu4.669	-0.9737242834023743	0.9737242834023743	7.026275716597626	0.263	0.607	14.7361	75.56530000000001	2.77957	72.601	202.81099999999998	0.0	0.0
Au1.0Pt2.194Cu4.558	-0.9745824614337257	0.9745824614337257	7.025417538566274	0.283	0.588	14.870299999999999	76.74319999999999	2.793	71.734	203.13299999999998	0.0	0.0
Au1.0Pt2.2Cu4.8	-0.9737175253061512	0.9737175253061512	7.026282474693849	0.275	0.6	14.817499999999999	75.99000000000001	2.786	72.05	202.925	0.0	0.0
Au1.0Pt2.076Cu4.5	-0.973867262748958	0.973867262748958	7.026132737251042	0.274	0.594	14.8094	76.3766	2.7878999999999996	72.142	203.034	0.0	0.0
Au1.0Pt1.914Cu4.898	-0.9761435980680888	0.9761435980680888	7.023856401931911	0.245	0.627	14.6159	74.3193	2.7664099999999996	73.36099999999999	202.469	0.0	0.0
Au1.0Pt2.317Cu4.619	-0.9758130176759501	0.9758130176759501	7.02418698232405	0.292	0.582	14.9312	77.10979999999999	2.7981	71.326	203.23199999999997	0.0	0.0
Au1.0Pt2.471Cu4.793	-0.9768157343766077	0.9768157343766077	7.023184265623392	0.299	0.58	14.979099999999999	77.22399999999999	2.80108	70.99	203.26099999999997	0.0	0.0
Au1.0Pt2.064Cu4.928	-0.970381572771978	0.970381572771978	7.029618427228022	0.258	0.616	14.6906	74.8834	2.77172	72.69800000000001	202.44	0.0	0.0
Au1.0Pt1.985Cu4.368	-0.9738068519870033	0.9738068519870033	7.026193148012997	0.27	0.594	14.7818	76.3846	2.78662	72.342	203.038	0.0	0.0
Au1.0Pt1.741Cu4.667	-0.977735902339754	0.977735902339754	7.022264097660246	0.235	0.63	14.5475	74.14699999999999	2.7620999999999998	73.84	202.425	0.0	0.0
Au1.0Pt1.809Cu4.537	-0.9714103658782367	0.9714103658782367	7.028589634121763	0.246	0.617	14.608	74.8433	2.7675099999999997	73.291	202.434	0.0	0.0
Au1.0Pt1.699Cu4.294	-0.9753088832590748	0.9753088832590748	7.024691116740925	0.243	0.614	14.599499999999999	75.1566	2.77058	73.55199999999999	202.70499999999998	0.0	0.0
Au1.0Pt1.804Cu4.442	-0.9746829077970176	0.9746829077970176	7.025317092202982	0.249	0.613	14.640699999999999	75.20870000000001	2.77287	73.259	202.71699999999998	0.0	0.0
Au1.0Tm1.527La4.14	-3.052348300353321	3.052348300353321	4.947651699646679	0.229	0.621	12.343599999999999	64.195	2.40569	43.681	234.986	0.0	0.0
Au1.0Pr1.621In4.521	-1.7403363677312038	1.7403363677312038	6.259663632268796	0.227	0.633	6.420680000000001	46.1558	2.40723	90.31899999999999	206.609	122.169	0.0
Au1.0Sr1.87Cu4.377	-2.32131580474523	2.32131580474523	5.67868419525477	0.258	0.604	11.733999999999998	71.1236	2.6965199999999996	77.51599999999999	212.15800000000002	0.0	64.242
Au1.0Ge1.484Sr4.052	-3.916381467430173	3.916381467430173	4.083618532569827	0.227	0.62	15.396	91.2046	2.7088900000000002	69.93299999999999	235.019	0.0	202.277
Au1.0Pt1.699Gd4.294	-2.565482668317931	2.565482668317931	5.434517331682069	0.243	0.614	16.1345	83.4456	2.5679600000000002	76.008	226.03699999999998	0.0	0.0
Au1.0Cr1.561Y4.196	-2.433625936157749	2.433625936157749	5.566374063842251	0.231	0.621	13.8869	86.3041	2.24221	92.889	223.33	0.0	0.0
Au1.0Eu1.842Sn4.007	-2.4083643861527655	2.4083643861527655	5.5916356138472345	0.269	0.585	8.82925	51.527	2.38783	74.299	221.404	126.945	0.0
Au1.0In2.03Cu4.489	-1.4997775361748626	1.4997775361748626	6.500222463825137	0.27	0.597	10.343599999999999	53.5933	2.53171	90.411	197.584	52.11000000000001	0.0
Au1.0Mn1.43Pr4.613	-2.9865817877579115	2.9865817877579115	5.0134182122420885	0.203	0.655	11.9393	56.5826	2.2358700000000002	47.69	229.20300000000003	0.0	0.0
Au1.0Ba1.942Eu4.358	-3.707387853754473	3.707387853754473	4.292612146245527	0.266	0.597	10.0969	64.0415	2.65827	83.09	240.901	0.0	71.28800000000001
Au1.0Pt1.367Sb4.435	-3.1814221988803277	3.1814221988803277	4.818577801119672	0.201	0.652	31.725700000000003	61.1992	2.4822800000000003	66.91	208.58300000000003	0.0	134.312
Au1.0Yb2.086Tm4.057	-2.511450105588316	2.511450105588316	5.488549894411684	0.292	0.568	14.929599999999997	86.66839999999999	2.1429199999999997	77.276	224.88799999999998	0.0	0.0
Au1.0Lu1.724Cu4.172	-1.1857535612426906	1.1857535612426906	6.814246438757309	0.25	0.605	14.521	69.5195	2.4511499999999997	70.26499999999999	205.61	0.0	0.0
Au1.0Ca1.901Ce4.733	-3.631471972868602	3.631471972868602	4.368528027131398	0.249	0.62	9.3362	49.505700000000004	2.54282	86.417	235.593	0.0	57.519
Au1.0Sn1.645V4.601	-2.262099282023641	2.262099282023641	5.737900717976359	0.227	0.635	14.48379	40.3922	1.94741	87.5	210.236	49.259	0.0
Au1.0Pt1.807Pt4.336	-2.0880530936287425	2.0880530936287425	5.9119469063712575	0.253	0.607	18.733999999999998	113.28	3.1952	47.0	213.14	0.0	0.0
Au1.0Y2.007Cu3.89	-1.3972792921654724	1.3972792921654724	6.602720707834528	0.291	0.564	12.534499999999998	74.48259999999999	2.5658199999999995	88.38	209.08599999999998	0.0	0.0
Au1.0Pt1.537Sc4.816	-2.0670671413327737	2.0670671413327737	5.932932858667226	0.209	0.655	16.18745	53.0775	2.52183	55.970000000000006	214.44600000000003	0.0	0.0
Au1.0V2.141Lu4.672	-2.432124391153395	2.432124391153395	5.567875608846605	0.274	0.598	17.915	74.99860000000001	1.9750199999999998	54.294	218.062	0.0	0.0
Au1.0Nd2.305Al4.508	-2.349486724782887	2.349486724782887	5.650513275217113	0.295	0.577	9.7914	33.39132	2.2326799999999998	32.513	204.065	0.0	106.16799999999999
Au1.0Sc2.397U4.237	-2.7357623292247863	2.7357623292247863	5.264237670775214	0.314	0.555	13.621580000000002	88.2904	2.04216	80.916	229.29900000000004	0.0	0.0
Au1.0Te1.915Bi4.127	-2.582520194300783	2.582520194300783	5.417479805699217	0.272	0.586	17.71956	96.16999999999999	2.22818	73.368	207.72199999999998	56.032000000000004	121.30199999999999
Au1.0Pt1.707Cu4.812	-0.980484704931782	0.980484704931782	7.019515295068218	0.227	0.64	14.494299999999999	73.52199999999999	2.75584	74.17	202.253	0.0	0.0
Au1.0Sb2.113Te3.979	-2.8901059940824414	2.8901059940824414	5.109894005917559	0.298	0.561	33.25918	45.713800000000006	2.0734399999999997	35.233	207.12800000000001	115.56600000000002	61.388
Au1.0Tl1.58Tl4.413	-2.3330341363056943	2.3330341363056943	5.666965863694306	0.226	0.631	5.52407	118.428	2.38009	66.00399999999999	198.574	167.972	0.0
Au1.0U1.787Ga4.574	-2.766715719572905	2.766715719572905	5.233284280427095	0.243	0.622	8.27958	82.1822	2.06394	89.818	203.981	116.314	0.0
Au1.0Gd2.265Cu4.311	-1.5389773348846303	1.5389773348846303	6.46102266511537	0.299	0.569	13.7211	63.3977	2.50017	85.12	209.738	0.0	0.0
Au1.0Ga1.376Ba4.716	-3.0589340826480287	3.0589340826480287	4.941065917351971	0.194	0.665	8.076260000000001	56.8019	3.02747	78.307	244.672	36.278	178.22
Au1.0La1.969Cr4.906	-2.3753085406843315	2.3753085406843315	5.6246914593156685	0.25	0.623	17.2086	45.4303	1.80443	68.143	216.266	0.0	0.0
Au1.0Pt2.061Mn4.573	-2.066554114281381	2.066554114281381	5.933445885718619	0.27	0.599	15.022400000000001	66.3603	2.01206	40.56	208.339	0.0	0.0
Au1.0Al2.525Cu4.808	-1.6913429032338732	1.6913429032338732	6.308657096766127	0.303	0.577	12.218499999999999	44.73277999999999	2.4307799999999995	64.448	194.52399999999997	0.0	55.751999999999995
Au1.0Bi2.375Ca4.437	-2.9531852045636997	2.9531852045636997	5.0468147954363	0.304	0.568	9.8368	61.59439999999999	2.59136	101.032	221.528	0.0	194.136
Au1.0Er2.146Yb4.153	-2.626917290588074	2.626917290588074	5.373082709411926	0.294	0.569	12.045199999999998	86.5617	2.1644499999999995	92.513	225.238	0.0	0.0
Au1.0Pt1.449Er4.904	-2.3369729718377217	2.3369729718377217	5.663027028162278	0.197	0.667	17.0941	89.4601	2.46945	76.815	223.808	0.0	0.0
Au1.0Ce1.865Cu4.654	-1.5591603096703315	1.5591603096703315	6.4408396903296685	0.248	0.619	11.956600000000002	58.755700000000004	2.56201	82.939	209.80200000000002	0.0	0.0
Au1.0Sr1.647Cu4.027	-2.2679438760161537	2.2679438760161537	5.732056123983846	0.247	0.604	11.7974	71.4586	2.69944	77.958	211.98700000000002	0.0	61.503
Au1.0Pt2.302Nd3.892	-2.18796576475144	2.18796576475144	5.81203423524856	0.32	0.541	11.924300000000002	80.92620000000001	2.7248500000000004	43.70400000000001	227.205	0.0	0.0
Au1.0Tm2.023La4.729	-3.0816305620887325	3.0816305620887325	4.9183694379112675	0.261	0.61	12.5536	63.8618	2.38271	43.564	235.083	0.0	0.0
Au1.0Cu1.755In4.238	-1.7400823621530757	1.7400823621530757	6.259917637846924	0.251	0.606	7.06896	46.9767	2.45141	98.54499999999999	196.756	116.958	0.0
Au1.0Cr2.453Gd4.359	-2.609483140939111	2.609483140939111	5.390516859060889	0.314	0.558	16.8814	60.42060000000001	2.0301400000000003	85.5	222.648	0.0	0.0
Au1.0Pt1.293Ge4.51	-2.880774685744387	2.880774685744387	5.119225314255613	0.19	0.663	30.023	81.3374	2.36421	79.837	211.821	0.0	139.893
Au1.0Eu2.227Sr0.323	-2.9782580216843906	2.9782580216843906	5.021741978315609	0.628	0.091	10.9498	79.69699999999999	2.52728	84.66600000000001	230.587	0.0	22.659
Au1.0Pr1.898Cu4.914	-1.430162518427612	1.430162518427612	6.569837481572388	0.243	0.629	12.5613	59.056200000000004	2.55848	74.419	208.996	0.0	0.0
Au1.0Ba1.547Sn4.647	-2.721971604658723	2.721971604658723	5.278028395341277	0.215	0.646	8.023420000000002	45.4281	2.61193	70.19500000000001	227.548	140.18200000000002	57.62
Au1.0Ge2.542Y4.792	-2.812309579960167	2.812309579960167	5.187690420039833	0.305	0.575	19.3725	91.064	2.3488499999999997	94.29499999999999	223.43499999999997	0.0	64.355
Au1.0Pt2.153Eu4.481	-2.352608135867471	2.352608135867471	5.647391864132529	0.282	0.587	13.3957	83.0315	2.6404300000000003	73.55199999999999	226.045	0.0	0.0
Au1.0In1.736Cu4.208	-1.4673113921653993	1.4673113921653993	6.532688607834601	0.25	0.606	10.536200000000001	54.730399999999996	2.54078	90.00800000000001	197.84199999999998	48.25	0.0
Au1.0Lu1.949Pr4.297	-3.058159441277142	3.058159441277142	4.941840558722858	0.269	0.593	13.632100000000001	69.6609	2.34209	46.044	232.108	0.0	0.0
Au1.0Mn2.065Lu5.0	-2.6196315953286726	2.6196315953286726	5.380368404671327	0.256	0.62	16.921599999999998	77.8272	1.8874399999999998	36.2	217.89600000000002	0.0	0.0
Au1.0Pt2.683Cu0.904	-1.4923769882956073	1.4923769882956073	6.507623011704393	0.585	0.197	16.8759	101.20229999999998	3.0343099999999996	59.370999999999995	209.869	0.0	0.0
Au1.0Sn2.358Tm4.983	-3.016305490329766	3.016305490329766	4.983694509670234	0.283	0.598	14.540009999999999	70.91969999999999	2.2152399999999997	67.467	222.837	61.410999999999994	0.0
Au1.0Ca1.468Sb3.942	-3.1094514103207223	3.1094514103207223	4.890548589679278	0.229	0.615	28.381700000000002	42.4872	2.39607	80.67699999999999	212.973	0.0	179.589
Au1.0Yb1.837Pt4.578	-1.7006428542419778	1.7006428542419778	6.299357145758022	0.248	0.618	16.1842	106.315	2.89004	60.926	216.572	0.0	0.0
Au1.0Pt2.48Cu4.394	-0.9829631042101372	0.9829631042101372	7.017036895789863	0.315	0.558	15.0851	78.60220000000001	2.8143400000000005	70.34400000000001	203.64100000000002	0.0	0.0
Au1.0Nd1.674Ce4.894	-3.091828960038862	3.091828960038862	4.908171039961138	0.221	0.646	9.0081	58.07440000000001	2.45961	70.428	237.399	0.0	0.0
Au1.0Y2.25Bi4.103	-2.1680880771788624	2.1680880771788624	5.831911922821138	0.306	0.558	11.342000000000002	113.2	2.39314	99.144	215.60200000000003	0.0	115.50600000000001
Au1.0V2.016Al4.736	-2.153570724210544	2.153570724210544	5.846429275789456	0.26	0.611	12.6167	25.13776	2.02339	47.919000000000004	193.85	0.0	112.42399999999999
Au1.0Pt1.387V4.655	-1.7435268914910642	1.7435268914910642	6.256473108508936	0.197	0.661	17.266000000000002	56.768499999999996	2.1171300000000004	83.455	209.176	0.0	0.0
Au1.0Tl2.176Cu4.458	-1.29320938080689	1.29320938080689	6.70679061919311	0.285	0.584	10.49715	78.7056	2.52437	77.93199999999999	198.358	55.85999999999999	0.0
Au1.0Sc2.563Te4.84	-2.9644037416024247	2.9644037416024247	5.035596258397575	0.305	0.576	26.481529999999996	40.2805	2.0698499999999997	28.908	209.697	118.65599999999999	0.0
Au1.0Pt1.588Sc4.765	-2.054944726232967	2.054944726232967	5.945055273767033	0.216	0.648	16.21496	53.720800000000004	2.52904	55.87200000000001	214.43200000000002	0.0	0.0
Au1.0U2.367U3.827	-2.3933155199261913	2.3933155199261913	5.606684480073809	0.329	0.532	12.6278	119.305	1.90402	93.44400000000002	237.247	0.0	0.0
Au1.0Te2.1Ga4.043	-2.05508094636449	2.05508094636449	5.94491905363551	0.294	0.566	15.240059999999998	60.4066	2.0758799999999997	63.28999999999999	196.36599999999999	166.40599999999998	0.0
Au1.0Ga1.918Cu4.545	-1.4656927100798853	1.4656927100798853	6.534307289920115	0.257	0.609	11.06883	61.85379999999999	2.45823	85.223	196.09900000000002	48.059000000000005	0.0
Au1.0Gd1.829Mn4.314	-2.4194366832066576	2.4194366832066576	5.580563316793342	0.256	0.604	13.8536	53.54520000000001	1.7381600000000001	52.992000000000004	213.684	0.0	0.0
Au1.0Sb2.661Tl4.22	-2.1057457440882006	2.1057457440882006	5.894254255911799	0.338	0.536	17.35436	89.5768	2.32498	68.322	201.86200000000002	105.05600000000001	69.628
Au1.0Pt1.667Cu4.426	-0.9770735455754957	0.9770735455754957	7.022926454424504	0.235	0.624	14.546299999999999	74.5316	2.7643199999999997	73.882	202.53300000000002	0.0	0.0
Au1.0Al2.295Ca4.902	-2.8886761369352207	2.8886761369352207	5.111323863064779	0.28	0.598	9.644400000000001	26.4182	2.53364	77.89399999999999	215.76600000000002	0.0	189.65800000000002
Au1.0La1.265Ba1.136	-3.4460737557460845	3.4460737557460845	4.5539262442539155	0.372	0.334	10.0884	65.3766	2.87762	60.141999999999996	242.824	0.0	89.512
Au1.0Pt2.031Cu4.603	-0.9736339679055037	0.9736339679055037	7.026366032094496	0.266	0.603	14.756	75.8157	2.7820099999999996	72.479	202.88	0.0	0.0
Au1.0Er1.958Cr3.986	-2.021902867047225	2.021902867047225	5.978097132952775	0.282	0.574	18.7476	56.209999999999994	1.7902	83.424	213.63799999999998	0.0	0.0
Au1.0Ce1.45Er4.172	-2.9512132576283774	2.9512132576283774	5.048786742371623	0.219	0.63	14.7179	76.6198	2.32102	84.441	229.582	0.0	0.0
Au1.0Pt1.573Nd4.093	-2.329256688136711	2.329256688136711	5.670743311863289	0.236	0.614	10.9286	76.58279999999999	2.65782	43.816	229.114	0.0	0.0
Au1.0Cu1.8Cu4.343	-1.224639678198849	1.224639678198849	6.775360321801151	0.252	0.608	12.972	59.873999999999995	2.6018	83.98	198.51999999999998	0.0	0.0
Au1.0Sr1.74Yb3.927	-3.1541304974605593	3.1541304974605593	4.845869502539441	0.261	0.589	9.479	91.8155	2.37223	85.77099999999999	230.203	0.0	64.989
Au1.0Bi1.326Cu4.625	-1.4832887663976004	1.4832887663976004	6.5167112336024	0.191	0.666	12.583100000000002	73.3794	2.54853	87.72	200.889	0.0	39.537
Au1.0Pt2.051Ge4.248	-3.1631479674035186	3.1631479674035186	4.836852032596481	0.281	0.582	28.706899999999997	85.2216	2.46866	75.368	211.973	0.0	122.80199999999999
Au1.0Cr1.481In3.848	-1.9471123242449035	1.9471123242449035	6.0528876757550965	0.234	0.608	8.91848	43.2618	2.17098	98.22999999999999	199.35999999999999	117.344	0.0
Au1.0Tm1.192La4.43	-3.0275400489978566	3.0275400489978566	4.972459951002143	0.18	0.669	11.9348	62.5492	2.4253	41.835	235.741	0.0	0.0
Au1.0Pt1.593Sr4.55	-3.3534798956985696	3.3534798956985696	4.64652010430143	0.223	0.637	11.4085	101.81400000000001	2.9913600000000002	58.466	236.072	0.0	158.613
Au1.0Pt4.848Gd5.022	-2.186897381779853	2.186897381779853	5.813102618220147	0.446	0.462	17.1248	90.7308	2.73932	66.314	222.794	0.0	0.0
Au1.0Pr1.871Sn4.705	-2.567563736343626	2.567563736343626	5.432436263656374	0.247	0.621	8.871170000000001	47.016000000000005	2.40407	63.113	222.28500000000003	134.757	0.0
Au1.0Ge1.678Cu4.315	-1.557264884030892	1.557264884030892	6.442735115969108	0.24	0.617	18.6834	63.4023	2.4685099999999998	85.441	202.17399999999998	0.0	50.64
Au1.0Eu2.138Eu4.109	-3.0711508481744625	3.0711508481744625	4.9288491518255375	0.295	0.567	10.8174	68.88300000000001	2.3769400000000003	86.55199999999999	232.10199999999998	0.0	0.0
Au1.0Ba2.449Pr3.797	-3.4586343630378478	3.4586343630378478	4.541365636962152	0.338	0.524	10.324000000000002	57.13980000000001	2.7876200000000004	60.150000000000006	245.87600000000003	0.0	90.584
Au1.0Lu1.977Y4.541	-2.3629891141465	2.3629891141465	5.6370108858535	0.263	0.604	13.698	98.89160000000001	2.36026	78.52600000000001	227.502	0.0	0.0
Au1.0In2.262Cu4.423	-1.53433876663577	1.53433876663577	6.46566123336423	0.294	0.575	10.097439999999999	52.8317	2.5220499999999997	90.883	197.262	56.742	0.0
Au1.0Pt2.023Tm4.789	-2.240603729683719	2.240603729683719	5.759396270316281	0.259	0.613	18.0199	93.51740000000001	2.4573099999999997	61.111999999999995	221.71	0.0	0.0
Au1.0Mn1.378Sb4.032	-2.4746487193392843	2.4746487193392843	5.525351280660716	0.215	0.629	29.849100000000004	46.2204	2.07877	64.52	207.03300000000002	0.0	129.574
Au1.0Ca2.4Lu4.6	-3.876304282418956	3.876304282418956	4.123695717581044	0.3	0.575	15.219999999999999	70.58	2.2904999999999998	58.25	224.84999999999997	0.0	69.3
Au1.0Y1.754Cu1.344	-1.6694935194152594	1.6694935194152594	6.330506480584741	0.428	0.328	12.3092	87.5552	2.5846400000000003	91.128	215.8	0.0	0.0
Au1.0Pt1.85Ce4.669	-2.728904296546733	2.728904296546733	5.271095703453267	0.246	0.621	12.0755	73.02520000000001	2.6757999999999997	70.869	231.142	0.0	0.0
Au1.0Yb2.603Cu5.017	-1.5446259777172306	1.5446259777172306	6.455374022282769	0.302	0.582	11.8292	68.4828	2.4238	88.03999999999999	207.14799999999997	0.0	0.0
Au1.0Pt1.676Pt4.214	-2.075321154336759	2.075321154336759	5.924678845663241	0.243	0.611	18.6798	113.17699999999999	3.19036	47.209999999999994	212.93200000000002	0.0	0.0
Au1.0Sn2.128Te4.391	-2.8137634755761365	2.8137634755761365	5.1862365244238635	0.283	0.584	24.131529999999998	44.5363	2.1021400000000003	32.117000000000004	210.17699999999996	181.71499999999997	0.0
Au1.0Nd2.317V4.813	-2.4699970885818656	2.4699970885818656	5.530002911418134	0.285	0.592	13.957899999999999	45.586999999999996	1.98773	77.0	216.981	0.0	0.0
Au1.0Sc2.777Sc4.488	-2.334293724499352	2.334293724499352	5.665706275500648	0.336	0.543	15.410630000000001	32.4619	2.29591	58.35600000000001	214.87900000000002	0.0	0.0
Au1.0V1.977Bi4.708	-2.003832109414314	2.003832109414314	5.996167890585686	0.257	0.612	12.8323	95.4575	2.17037	98.539	207.703	0.0	126.684
Au1.0Sb2.504Al3.896	-2.364625179743024	2.364625179743024	5.635374820256976	0.338	0.526	20.669600000000003	29.42696	2.17816	45.804	195.30200000000002	0.0	166.412
Au1.0Tl2.218Ga4.301	-2.2871948732600904	2.2871948732600904	5.71280512673991	0.295	0.572	6.171329999999999	84.7772	2.20791	80.596	193.24599999999998	164.784	0.0
Au1.0U1.602Cu4.91	-1.45208240214341	1.45208240214341	6.54791759785659	0.213	0.653	12.8752	74.09270000000001	2.42413	86.191	207.78300000000002	0.0	0.0
Au1.0Pt1.496U4.603	-2.2745097253886373	2.2745097253886373	5.725490274611363	0.211	0.649	14.1389	117.93799999999999	2.22462	82.136	231.52599999999998	0.0	0.0
Au1.0Te1.903Cu4.042	-1.4855180707076512	1.4855180707076512	6.514481929292349	0.274	0.582	18.99372	55.773799999999994	2.4032599999999995	62.087999999999994	201.332	56.444	0.0
Au1.0Ga2.072Tl4.129	-2.347813874303651	2.347813874303651	5.652186125696349	0.288	0.574	5.863059999999999	101.59979999999999	2.29634	73.442	196.106	166.35999999999999	0.0
Au1.0Gd1.847Ba4.786	-2.952551714782727	2.952551714782727	5.047448285217273	0.242	0.627	10.3184	57.9243	3.02021	78.61500000000001	252.698	0.0	168.036
Au1.0Pt1.216Mn4.314	-2.177458622749233	2.177458622749233	5.822541377250767	0.186	0.66	14.466600000000001	61.515	1.8810000000000002	41.010000000000005	207.66000000000003	0.0	0.0
Au1.0Al2.322Ca4.942	-2.8858543584259717	2.8858543584259717	5.114145641574028	0.281	0.598	9.6421	26.30836	2.53273	77.823	215.73600000000002	0.0	189.842
Au1.0Er1.691Cr4.504	-2.0025518896192027	2.0025518896192027	5.997448110380797	0.235	0.626	18.967200000000002	53.6191	1.74371	83.191	212.517	0.0	0.0
Au1.0La2.915Cu4.632	-1.7287734624535878	1.7287734624535878	6.271226537546412	0.341	0.542	11.953600000000002	56.6606	2.54896	64.041	214.133	0.0	0.0
Au1.0Ce2.424Nd3.77	-2.9048844390581054	2.9048844390581054	5.0951155609418946	0.337	0.524	8.4989	60.1052	2.45656	56.949000000000005	236.536	0.0	0.0
Au1.0Pt1.393Er5.015	-2.357883755378963	2.357883755378963	5.642116244621037	0.188	0.677	17.076	89.1011	2.45887	77.215	223.967	0.0	0.0
Au1.0Cu2.186Ge3.957	-2.062311777398606	2.062311777398606	5.937688222601394	0.306	0.554	26.1572	67.5746	2.2915599999999996	87.304	206.83	0.0	116.894
Au1.0Pt2.646Cu4.228	-0.9935319196962746	0.9935319196962746	7.006468080303725	0.336	0.537	15.2258	79.90630000000002	2.82883	69.441	203.998	0.0	0.0
Au1.0Tm2.06Yb4.403	-2.575981077952199	2.575981077952199	5.424018922047801	0.276	0.59	12.221599999999999	87.5658	2.12566	86.95400000000001	224.668	0.0	0.0
Au1.0Sr1.514In4.732	-1.806899508298005	1.806899508298005	6.193100491701995	0.209	0.653	5.60898	54.8579	2.5151399999999997	94.41300000000001	207.60200000000003	126.02900000000001	52.041
Au1.0Pr1.758Cu4.818	-1.406595539971991	1.406595539971991	6.593404460028009	0.232	0.636	12.5792	59.314800000000005	2.56172	74.876	208.584	0.0	0.0
Au1.0Bi2.524Sn4.54	-2.4893441078576064	2.4893441078576064	5.510655892142394	0.313	0.563	8.97931	69.3293	2.36123	79.681	213.498	122.17099999999999	64.791
Au1.0Eu1.977Sr4.598	-3.4955724289788517	3.4955724289788517	4.504427571021148	0.261	0.607	9.407499999999999	88.8965	2.75557	69.532	240.726	0.0	151.143
Au1.0Pt2.778La4.151	-2.439924916996505	2.439924916996505	5.560075083003495	0.35	0.523	13.7378	77.9934	2.7675799999999997	38.415	228.603	0.0	0.0
Au1.0Ba2.119Cu4.343	-3.0522173947995404	3.0522173947995404	4.94778260520046	0.284	0.582	11.4964	57.3878	2.8267799999999994	81.098	218.85999999999999	0.0	76.112
Au1.0Ge2.252Gd4.886	-3.2967990060271246	3.2967990060271246	4.703200993972875	0.277	0.601	21.0835	70.799	2.2446099999999998	88.00999999999999	225.403	0.0	58.447
Au1.0Pt1.626Y5.008	-2.077986980186945	2.077986980186945	5.922013019813055	0.213	0.656	13.4169	104.73400000000001	2.6601600000000003	84.598	225.59500000000003	0.0	0.0
Au1.0Cr1.848Cu4.727	-1.4310320912828747	1.4310320912828747	6.568967908717125	0.244	0.624	14.9256	54.53	2.30116	83.436	200.816	0.0	0.0
Au1.0Mn1.306Eu4.064	-2.869402414514549	2.869402414514549	5.130597585485451	0.205	0.638	11.4556	64.4055	2.17776	75.148	225.553	0.0	0.0
Au1.0Lu1.94Tm4.515	-2.623646799980759	2.623646799980759	5.376353200019241	0.26	0.605	17.839199999999998	87.226	2.12383	58.06	224.251	0.0	0.0
Au1.0In2.318Pr4.25	-2.666518893851179	2.666518893851179	5.333481106148821	0.306	0.561	9.02646	52.58850000000001	2.4300300000000004	69.306	221.94600000000003	59.058	0.0
Au1.0Ca2.417Ce4.449	-3.6719256222363086	3.6719256222363086	4.328074377763691	0.307	0.565	9.2943	47.456100000000006	2.55574	87.686	234.825	0.0	70.917
Au1.0Pt1.786Lu4.847	-2.430958345636502	2.430958345636502	5.569041654363498	0.234	0.635	18.4786	97.51400000000001	2.37258	38.93000000000001	220.116	0.0	0.0
Au1.0Yb2.7Sb4.642	-2.655575787835759	2.655575787835759	5.344424212164241	0.324	0.557	26.629700000000003	59.6147	2.19271	81.218	213.64600000000002	0.0	114.742
Au1.0Sn1.436Cu3.981	-1.347813561627503	1.347813561627503	6.652186438372497	0.224	0.621	11.653480000000002	56.515299999999996	2.55427	80.143	203.708	48.608000000000004	0.0
Au1.0Pt2.581Pt4.966	-2.101208575034865	2.101208575034865	5.898791424965135	0.302	0.581	18.892699999999998	113.23399999999998	3.20256	45.849999999999994	213.11699999999996	0.0	0.0
Au1.0Y2.227Cu4.348	-1.4013383422070715	1.4013383422070715	6.5986616577929285	0.294	0.574	12.532599999999999	73.7966	2.5606199999999997	88.334	208.95999999999998	0.0	0.0
Au1.0Pt1.7U4.992	-2.2682815044760476	2.2682815044760476	5.731718495523952	0.221	0.649	14.1951	117.803	2.2249	81.54599999999999	231.302	0.0	0.0
Au1.0Nd2.008V4.744	-2.4226675191022666	2.4226675191022666	5.577332480897733	0.259	0.612	14.200099999999999	45.443799999999996	1.9758300000000002	78.556	216.191	0.0	0.0
Au1.0U2.824Bi4.58	-2.102099866572206	2.102099866572206	5.897900133427794	0.336	0.545	11.697300000000002	119.405	2.15837	97.88400000000001	219.257	0.0	112.81500000000001
Au1.0Sc2.125Al3.826	-2.204760832711277	2.204760832711277	5.795239167288723	0.306	0.551	12.454320000000001	25.859759999999998	2.20425	39.953	197.99	0.0	101.38400000000001
Au1.0Te2.525Te4.808	-2.8153732397340097	2.8153732397340097	5.18462676026599	0.303	0.577	32.3184	44.6	1.9519999999999997	13.44	206.95999999999998	181.28	0.0
Au1.0V1.901Sc4.141	-2.189980862300726	2.189980862300726	5.810019137699274	0.27	0.588	15.81536	36.1618	2.1488199999999997	70.182	212.69799999999998	0.0	0.0
Au1.0Tl1.566Cu4.427	-1.2078582064306174	1.2078582064306174	6.792141793569383	0.224	0.633	11.02484	75.32069999999999	2.54467	79.297	198.574	43.904	0.0
Au1.0Sb2.352Tl4.648	-2.0953014752234367	2.0953014752234367	5.904698524776563	0.294	0.581	15.77591	93.24539999999999	2.32759	67.852	201.19	113.87599999999999	60.564
Au1.0Pt2.051Mn4.248	-2.0279553018733667	2.0279553018733667	5.972044698126633	0.281	0.582	15.0881	67.7034	2.0438	41.03	208.481	0.0	0.0
Au1.0Pt2.965Ga4.885	-1.4722185635614453	1.4722185635614453	6.527781436438555	0.335	0.552	11.13158	84.02520000000001	2.5193600000000003	72.14600000000002	198.76100000000002	103.224	0.0
Au1.0Al1.188Cu4.523	-1.4697712801889677	1.4697712801889677	6.530228719811032	0.177	0.674	12.5277	52.35492	2.50955	72.715	196.558	0.0	32.568
Au1.0Ga1.644Ca4.067	-2.81450202999065	2.81450202999065	5.18549797000935	0.245	0.606	8.48835	42.949299999999994	2.56128	97.388	217.68699999999998	45.815	139.986
Au1.0Gd2.431Cu4.699	-1.5392869115532006	1.5392869115532006	6.460713088446799	0.299	0.578	13.7229	62.82079999999999	2.4968399999999997	85.05699999999999	209.576	0.0	0.0
Au1.0La1.785Cr4.9	-2.3260577118658636	2.3260577118658636	5.673942288134136	0.232	0.637	17.361	45.386300000000006	1.7882500000000001	69.09700000000001	215.418	0.0	0.0
Au1.0Er2.171Ba1.849	-3.9953617044488343	3.9953617044488343	4.004638295551166	0.432	0.368	12.847999999999999	72.28659999999999	2.74268	81.494	240.138	0.0	98.624
Au1.0Bi1.317Yb3.78	-2.5111568240849644	2.5111568240849644	5.488843175915036	0.216	0.62	10.157599999999999	97.17	2.19868	96.932	219.928	0.0	44.711999999999996
Au1.0Pt1.921Er5.016	-2.2669082868519643	2.2669082868519643	5.733091713148036	0.242	0.632	17.2506	90.6896	2.5107999999999997	74.74	223.238	0.0	0.0
Au1.0Ce2.235Cu4.333	-1.6786539123308506	1.6786539123308506	6.321346087669149	0.295	0.572	11.7511	58.513799999999996	2.55204	82.661	211.75	0.0	0.0
Au1.0Pt2.634Nd4.496	-2.2155205211164484	2.2155205211164484	5.784479478883552	0.324	0.553	11.8835	80.17660000000001	2.7195300000000002	42.83200000000001	227.501	0.0	0.0
Au1.0Cu2.049La3.944	-2.485656574464109	2.485656574464109	5.514343425535891	0.293	0.564	11.279399999999999	57.189899999999994	2.52959	51.289	225.082	0.0	0.0
Au1.0Eu1.099Ge4.993	-2.5079105715833547	2.5079105715833547	5.492089428416645	0.155	0.704	29.339499999999994	71.3667	2.16763	88.676	215.14299999999997	0.0	148.54399999999998
Au1.0Sr1.4In4.743	-1.7807218400016076	1.7807218400016076	6.219278159998392	0.196	0.664	5.563840000000001	54.175200000000004	2.50832	95.016	206.91600000000003	128.15200000000002	48.804
Au1.0Cr2.367Cu4.445	-1.4908199528342463	1.4908199528342463	6.509180047165754	0.303	0.569	15.398399999999999	53.105399999999996	2.2276999999999996	83.28999999999999	201.334	0.0	0.0
Au1.0Pt3.123Sr4.64	-3.4195987004905364	3.4195987004905364	4.580401299509464	0.356	0.529	12.8102	103.593	3.031	55.182	231.945	0.0	131.721
Au1.0Pr1.497Cu4.215	-1.3835130177085313	1.3835130177085313	6.616486982291469	0.223	0.628	12.5911	60.4063	2.56945	75.346	208.494	0.0	0.0
Au1.0Ba2.511Gd3.683	-3.890826491468154	3.890826491468154	4.109173508531846	0.349	0.512	12.4374	64.1393	2.71167	82.531	243.086	0.0	93.532
Au1.0Pt1.727Eu0.64	-1.6975953549275138	1.6975953549275138	6.302404645072486	0.513	0.19	15.9027	103.809	2.96446	63.59	217.477	0.0	0.0
Au1.0Lu1.838Sn4.846	-2.6135283794139577	2.6135283794139577	5.386471620586042	0.239	0.63	10.706900000000001	55.6228	2.2922599999999997	59.342000000000006	218.066	136.71	0.0
Au1.0Ge2.123Cu4.123	-1.6488021734325544	1.6488021734325544	6.351197826567446	0.293	0.569	19.9458	63.8185	2.4369799999999997	85.72399999999999	202.87899999999996	0.0	61.82299999999999
Au1.0Pt2.702Y4.562	-1.9286268306898835	1.9286268306898835	6.0713731693101165	0.327	0.552	14.338700000000001	106.066	2.7486400000000004	78.066	223.609	0.0	0.0
Au1.0Tm2.852Tm4.344	-2.611086627464096	2.611086627464096	5.388913372535904	0.348	0.53	17.7168	84.9724	2.1385799999999997	67.172	225.414	0.0	0.0
Au1.0In2.27Pr4.926	-2.796606632430252	2.796606632430252	5.203393367569748	0.277	0.601	9.25592	52.6168	2.42973	67.063	223.80900000000003	53.461000000000006	0.0
Au1.0Ca1.954Lu4.746	-3.7199205079793876	3.7199205079793876	4.280079492020612	0.254	0.617	15.694799999999999	74.0176	2.2623800000000003	55.138000000000005	224.702	0.0	58.674
Au1.0Pt1.656Cu3.974	-0.9788661601484829	0.9788661601484829	7.021133839851517	0.25	0.6	14.6578	76.155	2.78092	73.39	203.164	0.0	0.0
Au1.0Mn3.265Sb4.282	-2.3349416775374445	2.3349416775374445	5.6650583224625555	0.382	0.501	26.506100000000004	43.2935	1.9001100000000002	57.06	206.554	0.0	103.206
Au1.0Sn1.532Ce4.662	-3.1902977052109494	3.1902977052109494	4.809702294789051	0.213	0.648	9.052310000000002	53.8429	2.45098	77.547	232.78300000000002	46.221	0.0
Au1.0Y2.5Pt4.437	-1.8536303978716484	1.8536303978716484	6.146369602128352	0.315	0.559	16.2476	109.15700000000001	2.9413800000000005	64.57000000000001	219.111	0.0	0.0
Au1.0Yb2.406V3.841	-2.340635391822162	2.340635391822162	5.659364608177838	0.332	0.53	14.0958	58.49900000000001	1.9169400000000003	94.974	214.27400000000003	0.0	0.0
Au1.0Pt1.852Cu4.19	-0.9738197500861263	0.9738197500861263	7.026180249913874	0.263	0.595	14.733699999999999	76.33449999999999	2.78401	72.685	203.027	0.0	0.0
Au1.0Sc2.069Bi4.565	-2.3790104562563483	2.3790104562563483	5.620989543743652	0.271	0.598	12.46867	92.5431	2.32693	87.41999999999999	210.085	0.0	123.786
Au1.0Nd2.184Al4.816	-2.3276730163817785	2.3276730163817785	5.6723269836182215	0.273	0.602	9.859300000000001	32.00492	2.22203	31.97	202.765	0.0	110.768
Au1.0Tl2.603Sc4.661	-1.9447626327316625	1.9447626327316625	6.0552373672683375	0.315	0.564	11.800729999999998	63.300399999999996	2.32111	60.876	208.894	61.74	0.0
Au1.0V1.771Te4.371	-2.805914075734133	2.805914075734133	5.194085924265867	0.248	0.612	27.539759999999994	44.34	1.92192	37.995999999999995	207.368	126.072	0.0
Au1.0Pt2.0U4.519	-2.2084156202907517	2.2084156202907517	5.791584379709248	0.266	0.601	14.5152	117.47300000000001	2.29594	79.104	229.961	0.0	0.0
Au1.0U2.295Cu4.902	-1.6314046483561677	1.6314046483561677	6.368595351643832	0.28	0.598	12.8636	78.0682	2.36834	86.934	210.796	0.0	0.0
Au1.0Te1.245Ga4.038	-2.0046098999546036	2.0046098999546036	5.995390100045396	0.198	0.642	12.55002	63.7992	2.1086400000000003	71.4	194.868	160.842	0.0
Au1.0Pt1.423Cu4.289	-0.9834725477572404	0.9834725477572404	7.01652745224276	0.212	0.639	14.390600000000001	73.61609999999999	2.75141	74.92699999999999	202.286	0.0	0.0
Au1.0Gd1.633Tl1.954	-2.078920821068219	2.078920821068219	5.921079178931781	0.356	0.426	10.144459999999999	98.6904	2.40242	77.00399999999999	213.452	83.496	0.0
Au1.0Sb3.0Mn4.929	-2.3038458447301116	2.3038458447301116	5.696154155269888	0.336	0.552	22.169600000000003	43.156000000000006	1.7449600000000003	50.160000000000004	206.34400000000002	0.0	69.21600000000001
Au1.0Al1.931Cr4.762	-2.0238169527478718	2.0238169527478718	5.976183047252128	0.251	0.619	17.2985	35.49606	1.7073800000000001	66.608	201.51799999999997	0.0	46.184
Au1.0Er2.123Ba4.123	-3.2726751501816933	3.2726751501816933	4.727324849818307	0.293	0.569	11.2442	63.270399999999995	2.9390599999999996	78.862	249.12099999999998	0.0	152.492
Au1.0Ga2.374Ca2.121	-2.245823314061729	2.245823314061729	5.754176685938271	0.432	0.386	8.064079999999999	53.957	2.43764	94.154	208.898	80.784	89.166
Au1.0La2.807Cu4.605	-1.718410348971461	1.718410348971461	6.281589651028539	0.334	0.548	11.987200000000001	56.8754	2.55316	64.544	214.036	0.0	0.0
Au1.0Pt1.767Er3.9	-2.1679381165974965	2.1679381165974965	5.8320618834025035	0.265	0.585	17.2025	92.4155	2.5543500000000003	73.82499999999999	222.51	0.0	0.0
Au1.0Cu2.238Yb4.462	-2.205487975076797	2.205487975076797	5.794512024923203	0.291	0.58	10.783	78.77189999999999	2.2758499999999997	92.113	215.93599999999998	0.0	0.0
Au1.0Ce2.459Cu4.738	-1.704275109287562	1.704275109287562	6.295724890712438	0.3	0.578	11.7456	57.9102	2.55014	82.654	211.99599999999998	0.0	0.0
Au1.0Bi1.563Ge4.382	-2.2024387782387125	2.2024387782387125	5.7975612217612875	0.225	0.631	27.516499999999997	84.4488	2.18242	92.06899999999999	210.53199999999998	0.0	179.716
Au1.0Pt2.561Cu3.633	-1.012356065489275	1.012356065489275	6.987643934510725	0.356	0.505	15.357400000000002	81.9175	2.84707	68.66499999999999	204.55400000000003	0.0	0.0
Au1.0Cr1.321In4.978	-1.8828620227927644	1.8828620227927644	6.117137977207236	0.181	0.682	7.77792	41.3667	2.20937	99.965	198.23000000000002	131.626	0.0
Au1.0Tm1.872Sr4.227	-3.7346477260399222	3.7346477260399222	4.265352273960078	0.264	0.596	11.549599999999998	94.1662	2.68796	64.154	238.506	0.0	148.404
Au1.0Pt2.031La4.843	-2.62927400631811	2.62927400631811	5.37072599368189	0.258	0.615	12.8582	71.926	2.69506	37.125	231.577	0.0	0.0
Au1.0Eu2.146Nd4.554	-2.8698461754143434	2.8698461754143434	5.130153824585657	0.279	0.592	8.796700000000001	63.6029	2.42155	55.822	234.87300000000002	0.0	0.0
Au1.0Sr2.738Gd4.459	-3.994775119943129	3.994775119943129	4.005224880056871	0.334	0.544	12.7324	80.7936	2.5392	77.68	236.57000000000002	0.0	83.16600000000001
Au1.0Pr1.677Cu5.008	-1.3733492380078678	1.3733492380078678	6.626650761992132	0.218	0.651	12.5904	59.1385	2.56067	75.325	207.736	0.0	0.0
Au1.0Pt4.672Eu2.328	-1.8206795389594346	1.8206795389594346	6.179320461040565	0.584	0.291	16.1603	98.2635	2.9235499999999996	59.635999999999996	219.527	0.0	0.0
Au1.0Ba2.915Sn3.769	-3.2511606664648216	3.2511606664648216	4.748839333535178	0.379	0.49	8.0845	46.6755	2.77625	71.217	235.72199999999998	106.33	101.572
Au1.0Ge4.979Cu4.66	-1.850920237875001	1.850920237875001	6.149079762124999	0.468	0.438	24.1196	63.4306	2.3227	86.46600000000001	204.712	0.0	98.748
Au1.0In1.136Pr4.037	-2.918697274588009	2.918697274588009	5.081302725411991	0.184	0.654	10.063640000000001	57.179	2.4593	63.044	227.14000000000001	35.512	0.0
Au1.0Lu2.306Lu4.157	-2.7276029838142533	2.7276029838142533	5.272397016185747	0.309	0.557	18.342399999999998	91.7912	2.07132	36.308	222.66000000000003	0.0	0.0
Au1.0Mn1.961Y4.906	-2.431091055716206	2.431091055716206	5.568908944283794	0.249	0.623	12.1267	85.5453	2.19224	79.95400000000001	222.75900000000001	0.0	0.0
Au1.0Pt1.469Tm4.333	-2.2744984156997416	2.2744984156997416	5.725501584300258	0.216	0.637	17.857599999999998	92.7826	2.42219	62.638	222.065	0.0	0.0
Au1.0Ca1.838Sb3.919	-3.181289748127682	3.181289748127682	4.818710251872318	0.272	0.58	27.2596	41.1956	2.41356	81.93599999999999	213.98399999999998	0.0	182.312
Au1.0Yb2.076Cu4.565	-1.490514244196512	1.490514244196512	6.509485755803488	0.272	0.598	11.953199999999999	68.4872	2.4486999999999997	87.80799999999999	206.714	0.0	0.0
Au1.0Sn2.613Pt4.79	-1.5876572951909544	1.5876572951909544	6.412342704809046	0.311	0.57	14.95097	87.7671	2.90958	53.724999999999994	214.363	67.487	0.0
Au1.0Pt2.483Ce4.992	-2.6329029793728784	2.6329029793728784	5.367097020627122	0.293	0.589	12.5246	75.0688	2.7074800000000003	68.871	230.19899999999998	0.0	0.0
Au1.0Nd1.582V4.26	-2.362572225987452	2.362572225987452	5.637427774012548	0.231	0.622	14.393899999999999	46.184200000000004	1.97521	80.084	215.207	0.0	0.0
Au1.0Y2.206Cu4.435	-1.4011193627744065	1.4011193627744065	6.5988806372255935	0.289	0.581	12.553299999999998	73.53790000000001	2.5634499999999996	88.33500000000001	208.958	0.0	0.0
Au1.0V2.36Al4.64	-2.137874592563657	2.137874592563657	5.862125407436343	0.295	0.58	12.8525	25.480299999999996	2.00575	50.295	194.535	0.0	106.72
Au1.0Pt1.71Sc4.924	-2.051417729518513	2.051417729518513	5.948582270481487	0.224	0.645	16.26125	53.98650000000001	2.5337300000000003	55.58	214.42100000000002	0.0	0.0
Au1.0U2.722Cu4.974	-1.7250287041771708	1.7250287041771708	6.274971295822829	0.313	0.572	12.851799999999999	79.8998	2.3390199999999997	87.24799999999999	212.155	0.0	0.0
Au1.0Sc3.069Te1.64	-2.6456393258708983	2.6456393258708983	5.354360674129102	0.537	0.287	20.74775	41.5007	2.22011	45.608999999999995	212.027	59.12199999999999	0.0
Au1.0Pt2.008Bi4.744	-2.320505136832611	2.320505136832611	5.679494863167389	0.259	0.612	13.424299999999999	117.542	2.59284	84.394	209.457	0.0	126.684
Au1.0Tl1.8U4.607	-2.633284489473491	2.633284489473491	5.366715510526509	0.243	0.622	10.61253	119.082	2.03295	85.684	226.42	47.628	0.0
Au1.0Sb2.252Tl4.156	-2.0843240848080935	2.0843240848080935	5.9156759151919065	0.304	0.561	16.21471	92.3464	2.33249	68.212	201.47000000000003	109.95600000000002	62.623999999999995
Au1.0Te1.904Ga4.504	-2.0280898361262754	2.0280898361262754	5.971910163873725	0.257	0.608	14.116579999999999	61.0608	2.07794	66.425	195.528	166.638	0.0
Au1.0Pt1.345Cu3.715	-0.9784125848868177	0.9784125848868177	7.021587415113182	0.222	0.613	14.4544	75.26270000000001	2.76423	74.60900000000001	202.744	0.0	0.0
Au1.0Gd3.585Mn4.849	-2.5052193388021644	2.5052193388021644	5.494780661197836	0.38	0.514	14.1344	54.4978	1.8007600000000001	58.02	216.974	0.0	0.0
Au1.0La2.437Ba3.978	-2.931623469843567	2.931623469843567	5.068376530156433	0.329	0.537	9.206600000000002	53.9527	2.98933	59.576	252.753	0.0	143.916
Au1.0Ga2.134Cu4.328	-1.5130959958070704	1.5130959958070704	6.48690400419293	0.286	0.58	10.85394	62.120599999999996	2.44228	85.368	195.83799999999997	53.48199999999999	0.0
Au1.0Pt3.176Yb3.824	-1.6372593696680022	1.6372593696680022	6.362740630331998	0.397	0.478	13.8185	99.62700000000001	2.6025	73.49600000000001	219.339	0.0	0.0
Au1.0Er0.993Ca4.718	-3.389636368891459	3.389636368891459	4.610363631108541	0.148	0.703	10.4986	41.44029999999999	2.65138	98.399	228.171	0.0	162.393
Au1.0Bi1.526Cr4.992	-1.8847458937001305	1.8847458937001305	6.1152541062998695	0.203	0.664	17.8591	60.305400000000006	1.7282300000000002	86.46000000000001	207.26700000000002	0.0	42.021
Au1.0Pt2.568Er4.432	-2.1176309243331604	2.1176309243331604	5.88236907566684	0.321	0.554	17.4525	93.47220000000002	2.59614	71.18	221.98900000000003	0.0	0.0
Au1.0Al1.741Cu4.252	-1.5905753218645566	1.5905753218645566	6.409424678135443	0.249	0.608	12.3489	48.67704	2.46845	68.065	195.586	0.0	45.816
Au1.0Sr2.841Cu4.095	-3.0093741750077205	3.0093741750077205	4.9906258249922795	0.358	0.516	11.2564	74.7644	2.7290799999999997	74.932	217.242	0.0	89.142
Au1.0Pt2.184Cu4.816	-0.9736527491031888	0.9736527491031888	7.026347250896811	0.273	0.602	14.804099999999998	75.86580000000001	2.78462	72.136	202.891	0.0	0.0
Au1.0Pt2.095Cu4.841	-0.9737714756316098	0.9737714756316098	7.02622852436839	0.264	0.61	14.7436	75.37100000000001	2.7787800000000002	72.53	202.756	0.0	0.0
Au1.0Pt2.347Cu4.718	-0.9754379897621996	0.9754379897621996	7.0245620102378	0.291	0.585	14.9249	76.9195	2.7966699999999998	71.35499999999999	203.179	0.0	0.0
Au1.0Pt2.211Cu4.919	-0.973637215419993	0.973637215419993	7.026362784580007	0.272	0.605	14.7978	75.6755	2.7831900000000003	72.16499999999999	202.83800000000002	0.0	0.0
Au1.0Pt1.984Cu4.89	-0.9749568023868393	0.9749568023868393	7.025043197613161	0.252	0.621	14.663	74.6899	2.77087	73.053	202.57	0.0	0.0
Au1.0Pt2.291Cu4.591	-0.9808031062609599	0.9808031062609599	7.01919689373904	0.291	0.583	14.9373	77.1627	2.8003299999999998	71.459	203.42899999999997	0.0	0.0
Au1.0Pt2.072Cu4.928	-0.9741990645748855	0.9741990645748855	7.0258009354251145	0.259	0.616	14.710299999999998	74.9964	2.77496	72.738	202.65300000000002	0.0	0.0
Au1.0Pt1.901Cu4.725	-0.9713071884808331	0.9713071884808331	7.028692811519167	0.249	0.619	14.629100000000001	74.70909999999999	2.7677300000000002	73.12700000000001	202.39499999999998	0.0	0.0
Au1.0Pt1.914Cu4.906	-0.980041051540506	0.980041051540506	7.019958948459494	0.245	0.628	14.628899999999998	74.3702	2.76896	73.444	202.665	0.0	0.0
Au1.0Pt1.847Cu4.786	-0.9764740702354988	0.9764740702354988	7.023525929764501	0.242	0.627	14.595199999999998	74.3253	2.76545	73.511	202.47199999999998	0.0	0.0
Au1.0Pt2.222Cu4.714	-0.9740777245061745	0.9740777245061745	7.0259222754938255	0.28	0.594	14.8508	76.3646	2.7898199999999997	71.842	203.02800000000002	0.0	0.0
Au1.0Pt2.129Cu4.944	-0.9781557379369463	0.9781557379369463	7.021844262063054	0.264	0.613	14.757	75.2937	2.78059	72.59899999999999	202.916	0.0	0.0
Au1.0Pt2.382Cu4.756	-0.9807784719967625	0.9807784719967625	7.0192215280032375	0.293	0.585	14.9515	77.03049999999999	2.80023	71.345	203.391	0.0	0.0
Au1.0Pt1.718Cu4.916	-0.9815536900185	0.9815536900185	7.0184463099815	0.225	0.644	14.481300000000001	73.2696	2.75372	74.24199999999999	202.183	0.0	0.0
Au1.0Cu2.031Cu4.662	-1.2328560970487414	1.2328560970487414	6.767143902951259	0.264	0.606	12.974	59.233	2.5980999999999996	83.91	198.33999999999997	0.0	0.0
Au1.0Ce1.817Cu4.817	-1.5345195977138042	1.5345195977138042	6.465480402286196	0.238	0.631	11.998	58.6545	2.5627699999999995	82.965	209.30599999999998	0.0	0.0
Au1.0Pt2.528Sr4.593	-3.4189602455815145	3.4189602455815145	4.5810397544184855	0.311	0.565	12.3341	102.963	3.0165999999999995	56.279999999999994	233.24999999999997	0.0	140.68499999999997
Au1.0Pt1.636Nd4.932	-2.3954614354252826	2.3954614354252826	5.604538564574717	0.216	0.651	10.5669	74.22120000000001	2.62815	42.654	229.845	0.0	0.0
Au1.0Tm2.273Gd4.992	-2.993093168811167	2.993093168811167	5.006906831188833	0.275	0.604	15.9708	75.0326	2.25245	81.03800000000001	229.65499999999997	0.0	0.0
Au1.0Cr2.148Sn4.664	-2.255836537112292	2.255836537112292	5.744163462887708	0.275	0.597	11.63419	41.839200000000005	2.11261	72.6	213.591	129.549	0.0
Au1.0Eu1.908Cu4.785	-1.4671230449052475	1.4671230449052475	6.5328769550947525	0.248	0.622	12.354000000000001	61.8618	2.53362	84.654	208.012	0.0	0.0
Au1.0Pt2.358Ge4.975	-3.152526702651925	3.152526702651925	4.847473297348075	0.283	0.597	29.080699999999993	84.46459999999999	2.45535	75.25299999999999	211.926	0.0	125.967
Au1.0Ba2.48La4.52	-3.2114345912742	3.2114345912742	4.7885654087258	0.31	0.565	9.668	53.736999999999995	2.7707999999999995	48.004999999999995	247.125	0.0	83.08
Au1.0Ge2.073In4.992	-1.7712875149251168	1.7712875149251168	6.228712485074883	0.257	0.619	13.062739999999998	49.05030000000001	2.2972099999999998	100.266	200.23000000000002	119.467	54.227000000000004
Au1.0Pt2.633Y4.7	-1.9431255220761363	1.9431255220761363	6.056874477923864	0.316	0.564	14.2472	105.90799999999999	2.7391199999999998	78.71199999999999	223.83599999999998	0.0	0.0
Au1.0In1.984Eu5.016	-2.705373328395937	2.705373328395937	5.294626671604063	0.248	0.627	8.99198	60.201899999999995	2.3712299999999997	91.708	221.959	47.864	0.0
Au1.0Lu1.823Cu4.869	-1.1809516465694463	1.1809516465694463	6.819048353430554	0.237	0.633	14.443399999999999	68.0731	2.4535299999999998	70.875	204.976	0.0	0.0
Au1.0Pr2.226Pr4.847	-3.0866606820989446	3.0866606820989446	4.913339317901055	0.276	0.601	11.497300000000001	58.7239	2.4581100000000005	49.748000000000005	237.01600000000002	0.0	0.0
Au1.0Pt1.609Lu4.638	-2.4348345364861617	2.4348345364861617	5.565165463513838	0.222	0.64	18.4278	97.404	2.36384	39.220000000000006	220.17800000000003	0.0	0.0
Au1.0Sn2.429Tm4.508	-2.9922746746519815	2.9922746746519815	5.0077253253480185	0.306	0.568	14.227419999999999	69.901	2.22476	67.582	222.30199999999996	66.402	0.0
Au1.0Yb1.898Cu4.976	-1.4359620349541435	1.4359620349541435	6.5640379650458565	0.241	0.632	12.058799999999998	67.13829999999999	2.46203	87.263	205.51600000000002	0.0	0.0
Au1.0Mn2.331Ce4.734	-3.002126914341101	3.002126914341101	4.997873085658899	0.289	0.587	10.684099999999999	52.5817	2.13502	66.203	227.835	0.0	0.0
Au1.0Pt1.707V4.436	-1.6617083897570266	1.6617083897570266	6.338291610242973	0.239	0.621	17.3678	60.1845	2.18297	81.155	209.414	0.0	0.0
Au1.0Ca2.152Cu4.848	-2.136891993150301	2.136891993150301	5.863108006849699	0.269	0.606	11.7914	50.1431	2.6365999999999996	89.255	207.66500000000002	0.0	62.139
Au1.0Y2.085Sb4.608	-3.016610300214862	3.016610300214862	4.983389699785138	0.271	0.599	28.5608	61.876900000000006	2.32327	80.188	214.086	0.0	123.39399999999999
Au1.0Pt2.237U4.397	-2.17447684304667	2.17447684304667	5.82552315695333	0.293	0.576	14.706499999999998	117.29399999999998	2.33408	77.654	229.25900000000001	0.0	0.0
Au1.0Nd2.703Bi4.771	-2.8134289715470464	2.8134289715470464	5.186571028452954	0.319	0.563	9.911999999999999	98.10079999999999	2.3673399999999996	78.892	218.034	0.0	116.54099999999998
Au1.0U1.766Te4.533	-3.1053065606890407	3.1053065606890407	4.894693439310959	0.242	0.621	26.52538	66.53	1.95134	36.941	215.566	127.926	0.0
Au1.0Sc1.992Sc4.692	-2.320578400035492	2.320578400035492	5.679421599964508	0.259	0.61	15.36813	33.285900000000005	2.30009	58.626	214.655	0.0	0.0
Au1.0Te1.526Pt4.992	-2.1110243492414194	2.1110243492414194	5.888975650758581	0.203	0.664	21.884140000000002	97.43200000000002	2.9091800000000005	39.139	211.71200000000002	41.818000000000005	0.0
Au1.0V2.564Cu4.991	-1.531791332766522	1.531791332766522	6.468208667233478	0.3	0.584	14.3396	51.4306	2.31384	87.502	201.60199999999998	0.0	0.0
Au1.0Pt1.428Tl4.819	-1.8981058526442203	1.8981058526442203	6.10189414735578	0.197	0.665	8.51345	117.266	2.56409	61.53000000000001	201.833	130.34	0.0
Au1.0Tl2.46Al4.605	-2.158403126911969	2.158403126911969	5.841596873088031	0.305	0.571	8.89725	53.50136	2.20824	40.919	191.38	59.78	105.064
Au1.0Gd1.899Ga4.355	-2.2540481772675554	2.2540481772675554	5.745951822732445	0.262	0.601	9.18699	68.8629	2.1866000000000003	88.102	203.227	112.387	0.0
Au1.0Sb1.647Cu4.872	-1.5602675573634146	1.5602675573634146	6.439732442636585	0.219	0.648	18.820700000000002	55.527100000000004	2.51161	81.084	200.584	0.0	45.114
Au1.0Pt2.32Ca4.484	-3.778000075307859	3.778000075307859	4.221999924692141	0.297	0.574	12.425699999999999	58.785199999999996	2.88584	82.52199999999999	223.24699999999999	0.0	132.594
Au1.0Al2.056Ba5.0	-3.051972059148442	3.051972059148442	4.948027940851558	0.255	0.62	9.1007	42.5458	2.9516299999999998	61.265	239.61599999999999	0.0	213.07999999999998
Au1.0Ga1.782Mn4.737	-2.372541817256579	2.372541817256579	5.627458182743421	0.237	0.63	11.46923	51.3997	1.65616	51.726	201.931	44.318999999999996	0.0
Au1.0Pt2.189Cu5.008	-0.9737532262495847	0.9737532262495847	7.026246773750415	0.267	0.611	14.7645	75.3009	2.77937	72.373	202.735	0.0	0.0
Au1.0La1.977Yb4.656	-2.8141970399730694	2.8141970399730694	5.185802960026931	0.259	0.61	9.878799999999998	78.4722	2.2232000000000003	77.435	228.831	0.0	0.0
Au1.0Bi2.341Cu4.411	-1.66948068477583	1.66948068477583	6.33051931522417	0.302	0.569	12.34	80.0371	2.5071299999999996	89.64099999999999	201.644	0.0	62.513999999999996
Au1.0Er2.669Cr4.805	-2.043175915761755	2.043175915761755	5.956824084238245	0.315	0.567	18.8354	55.5532	1.7759199999999997	83.32199999999999	214.189	0.0	0.0
Au1.0Ce1.6Er4.543	-2.974407130270939	2.974407130270939	5.025592869729061	0.224	0.636	14.7248	76.0596	2.3138	84.35600000000001	229.812	0.0	0.0
Au1.0Pt1.871Nd4.705	-2.3455890150335774	2.3455890150335774	5.654410984966423	0.247	0.621	10.9646	76.12819999999999	2.65749	42.873999999999995	229.27800000000002	0.0	0.0
Au1.0Pt2.477Cu4.336	-0.984023110112477	0.984023110112477	7.015976889887523	0.317	0.555	15.0983	78.7905	2.81609	70.265	203.693	0.0	0.0
Au1.0Sr2.128Ge4.872	-3.7215297426323035	3.7215297426323035	4.2784702573676965	0.266	0.609	26.1924	79.10820000000001	2.35363	80.879	221.483	0.0	194.733
Au1.0Cu2.281La4.531	-2.5291833089433338	2.5291833089433338	5.470816691056666	0.292	0.58	11.2344	56.1468	2.52196	50.256	225.564	0.0	0.0
Au1.0Tm2.769Cu4.786	-1.367884127643742	1.367884127643742	6.632115872356258	0.324	0.56	14.7392	68.1382	2.42736	77.74600000000001	208.346	0.0	0.0
Au1.0Eu1.69Gd4.352	-3.115873370341176	3.115873370341176	4.884126629658824	0.24	0.618	13.9166	70.8892	2.3362	87.186	231.39999999999998	0.0	0.0
Au1.0Cr1.986In4.209	-1.9834619881141071	1.9834619881141071	6.016538011885893	0.276	0.585	9.4823	41.70910000000001	2.11846	97.461	199.507	112.90499999999999	0.0
Au1.0Pt1.449Eu4.904	-2.593521605122956	2.593521605122956	5.406478394877044	0.197	0.667	12.625200000000001	78.92150000000001	2.56283	77.482	227.81	0.0	0.0
Au1.0Pr2.57Sr4.694	-3.520057857575491	3.520057857575491	4.479942142424509	0.311	0.568	9.7207	83.64269999999999	2.7551699999999997	57.517999999999994	241.96599999999998	0.0	141.432
Au1.0Ge1.79Sn4.457	-2.459821610076961	2.459821610076961	5.540178389923039	0.247	0.615	15.204049999999999	51.0021	2.3089899999999997	74.37800000000001	215.10399999999998	133.45499999999998	52.117
Au1.0Ba2.419Cu4.645	-3.1613888255333586	3.1613888255333586	4.838611174466641	0.3	0.576	11.415199999999999	56.6284	2.8358799999999995	80.868	219.832	0.0	80.39999999999999
Au1.0Pt2.062Y4.75	-2.0032943293488854	2.0032943293488854	5.996705670651115	0.264	0.608	13.831199999999999	105.352	2.7004799999999998	81.66399999999999	224.67999999999998	0.0	0.0
Au1.0Lu1.922Pr4.891	-3.081277586584986	3.081277586584986	4.918722413415014	0.246	0.626	13.4354	68.1554	2.34714	45.952	232.736	0.0	0.0
Au1.0Mn2.219Cu4.586	-1.4916834934369811	1.4916834934369811	6.508316506563019	0.284	0.587	13.075	54.45309999999999	2.2284499999999996	68.761	200.664	0.0	0.0
Au1.0Pt1.719Tm1.026	-1.7453140953609845	1.7453140953609845	6.2546859046390155	0.459	0.274	17.5015	104.7112	2.8230200000000005	59.926	217.10300000000004	0.0	0.0
Au1.0Ca1.253Lu4.24	-3.4310208781358353	3.4310208781358353	4.568979121864165	0.193	0.653	16.168599999999998	78.8365	2.2376	52.023	223.81099999999998	0.0	44.583
Au1.0Pt1.549Sb4.97	-3.1673319007030267	3.1673319007030267	4.832668099296973	0.206	0.661	32.0023	60.4521	2.47695	66.48	208.506	0.0	136.166
Au1.0In2.908Cu4.425	-1.59751684584859	1.59751684584859	6.40248315415141	0.349	0.531	9.576740000000001	51.0536	2.5071499999999998	92.216	197.113	67.357	0.0
Au1.0Y2.087Cu4.787	-1.36112132748059	1.36112132748059	6.63887867251941	0.265	0.608	12.577100000000002	72.0522	2.56254	87.864	207.826	0.0	0.0
Au1.0Yb2.281Pt4.992	-1.6748841502101426	1.6748841502101426	6.325115849789857	0.276	0.604	15.986799999999999	105.489	2.85952	61.822	216.922	0.0	0.0
Au1.0Nd1.862Ce4.384	-3.069606967969996	3.069606967969996	4.930393032030004	0.257	0.605	8.9756	58.7034	2.4640500000000003	68.953	237.365	0.0	0.0
Au1.0Sn2.154V4.538	-2.2900880333584936	2.2900880333584936	5.709911966641506	0.28	0.59	13.968599999999999	39.882999999999996	1.9735	85.95	210.71	60.760000000000005	0.0
Au1.0V2.642Sc4.692	-2.182244972774477	2.182244972774477	5.817755027225523	0.317	0.563	15.96201	34.3968	2.105	71.317	212.344	0.0	0.0
Au1.0Pt2.442Bi4.883	-2.3412141548536622	2.3412141548536622	5.658785845146338	0.293	0.586	13.6955	117.22899999999998	2.61822	82.292	209.391	0.0	121.30199999999999
Au1.0Tl2.537Te4.593	-2.679370149609978	2.679370149609978	5.320629850390022	0.312	0.565	22.682819999999996	71.048	2.10194	32.109	203.86399999999998	177.54199999999997	0.0
Au1.0U1.463U4.34	-2.4002630666144915	2.4002630666144915	5.5997369333855085	0.215	0.638	12.6294	119.265	1.91346	93.412	237.031	0.0	0.0
Au1.0Pt1.633Cu4.17	-0.9755990467014639	0.9755990467014639	7.024400953298536	0.24	0.613	14.578599999999998	75.2267	2.76999	73.709	202.726	0.0	0.0
Au1.0Sb2.341Cu4.789	-1.7127380928825966	1.7127380928825966	6.287261907117403	0.288	0.589	20.665	53.6579	2.48031	80.117	201.094	0.0	59.327999999999996
Au1.0Sc2.0Tl4.685	-2.065293913328083	2.065293913328083	5.934706086671917	0.26	0.609	8.38899	92.90700000000001	2.34881	63.498	203.084	119.364	0.0
Au1.0Gd1.365Ga4.934	-2.2238204263822485	2.2238204263822485	5.7761795736177515	0.187	0.676	8.43094	68.4254	2.16718	88.087	199.488	126.412	0.0
Au1.0Te1.803Al4.496	-2.372554206556096	2.372554206556096	5.627445793443904	0.247	0.616	16.86166	27.57856	2.08774	24.775000000000002	193.54399999999998	50.882	113.344
Au1.0Pt2.214Ba4.42	-3.092383517146656	3.092383517146656	4.907616482853344	0.29	0.579	11.905999999999999	73.02149999999999	3.26177	65.657	244.976	0.0	155.172
Au1.0La1.928Mn4.266	-2.54681549399563	2.54681549399563	5.45318450600437	0.268	0.593	12.4054	48.8365	1.80162	37.0	216.435	0.0	0.0
Au1.0Ga2.077Cu4.615	-1.489415810465137	1.489415810465137	6.510584189534863	0.27	0.6	10.9733	61.717	2.4495999999999998	85.25999999999999	195.91	50.49	0.0
Au1.0Al2.789Cr4.991	-2.056264485709571	2.056264485709571	5.943735514290429	0.318	0.569	16.7472	32.446780000000004	1.7288299999999999	62.391	200.12199999999999	0.0	58.512
Au1.0Pt2.597Cu4.798	-0.9742067519098709	0.9742067519098709	7.025793248090129	0.309	0.571	15.0335	77.6659	2.80469	70.463	203.19899999999998	0.0	0.0
Au1.0Er1.756Ca4.885	-3.572312962601993	3.572312962601993	4.427687037398007	0.23	0.64	11.1368	44.556000000000004	2.60502	97.26	228.544	0.0	147.84
Au1.0Pt1.551Er4.703	-2.315468283337009	2.315468283337009	5.684531716662991	0.214	0.649	17.145	90.21969999999999	2.49167	76.14500000000001	223.735	0.0	0.0
Au1.0Sr2.177Nd4.515	-3.293860699883795	3.293860699883795	4.706139300116205	0.283	0.587	8.1523	73.0634	2.59715	48.071999999999996	238.57999999999998	0.0	70.467
Au1.0Bi2.388Cu2.236	-1.8634734533404496	1.8634734533404496	6.13652654665955	0.425	0.398	12.084900000000001	91.7282	2.49091	92.404	204.075	0.0	87.975
Au1.0Ce1.864Ge4.279	-3.143709001617718	3.143709001617718	4.856290998382282	0.261	0.599	26.158099999999997	67.4954	2.2272100000000004	86.53	219.511	0.0	126.389
Au1.0Pt1.635Yb4.122	-1.9635890482087897	1.9635890482087897	6.03641095179121	0.242	0.61	12.273799999999998	95.911	2.4301399999999997	82.17	221.07799999999997	0.0	0.0
Au1.0Tm2.268In4.614	-1.9253882485589422	1.9253882485589422	6.074611751441058	0.288	0.586	8.835159999999998	55.045199999999994	2.30328	92.564	205.652	113.098	0.0
Au1.0Cu2.008Cu4.866	-1.236003694836059	1.236003694836059	6.763996305163941	0.255	0.618	12.9746	59.0407	2.59699	83.889	198.286	0.0	0.0
Au1.0Cr2.48Gd4.394	-2.6086883266369716	2.6086883266369716	5.391311673363028	0.315	0.558	16.8896	60.33670000000001	2.02855	85.49100000000001	222.64	0.0	0.0
Au1.0Eu2.726Sn4.821	-2.504116058802871	2.504116058802871	5.495883941197129	0.319	0.564	8.834579999999999	50.6139	2.36935	74.624	222.391	122.38799999999999	0.0
Au1.0Pr1.719Cu4.689	-1.4056113506448833	1.4056113506448833	6.594388649355117	0.232	0.633	12.5786	59.507099999999994	2.56283	74.897	208.63799999999998	0.0	0.0
Au1.0Pt2.983La4.564	-2.4731540285190947	2.4731540285190947	5.526845971480905	0.349	0.534	13.7129	77.3492	2.7646800000000002	37.84	229.137	0.0	0.0
Au1.0Pt2.154Pr4.976	-2.6368026009130645	2.6368026009130645	5.3631973990869355	0.265	0.612	13.7105	75.11840000000001	2.68044	48.598	229.647	0.0	0.0
Au1.0Ba1.231Sr4.179	-2.858243590210402	2.858243590210402	5.141756409789598	0.192	0.652	8.8408	88.232	3.00256	65.872	247.18800000000002	0.0	213.80400000000003
Au1.0Ge1.92Cu4.326	-1.599691547014344	1.599691547014344	6.400308452985656	0.265	0.597	19.2794	63.4293	2.45266	85.556	202.459	0.0	55.915000000000006
Au1.0In2.333Tm5.0	-2.426365168535681	2.426365168535681	5.573634831464319	0.28	0.6	13.4888	70.484	2.2123999999999997	79.16	215.92	54.040000000000006	0.0
Au1.0Lu1.493Eu4.754	-2.9537294760661235	2.9537294760661235	5.0462705239338765	0.206	0.656	12.6096	74.3832	2.30484	74.60400000000001	229.836	0.0	0.0
Au1.0Mn2.083Lu4.444	-2.6012631681989262	2.6012631681989262	5.398736831801074	0.277	0.591	16.7614	77.0331	1.88392	36.828	217.631	0.0	0.0
Au1.0Pt1.828Y2.548	-1.8434781612527678	1.8434781612527678	6.156521838747232	0.34	0.474	14.529800000000002	107.21000000000001	2.7918	76.792	222.192	0.0	0.0
Au1.0Ca2.845Cu1.314	-3.1305351041924814	3.1305351041924814	4.869464895807519	0.552	0.255	10.5454	45.39110000000001	2.7071300000000003	95.481	219.00800000000004	0.0	127.51200000000001
Au1.0Pt2.459Cu0.833	-1.4852303861145497	1.4852303861145497	6.51476961388545	0.573	0.194	16.792499999999997	101.4186	3.03158	59.992000000000004	209.935	0.0	0.0
Au1.0Nd2.211Ce4.602	-3.0644848809446357	3.0644848809446357	4.935515119055364	0.283	0.589	8.8898	58.165400000000005	2.45807	67.673	237.56699999999998	0.0	0.0
Au1.0Yb1.397Sb4.019	-2.7094006740022403	2.7094006740022403	5.29059932599776	0.218	0.627	28.8943	57.114700000000006	2.23739	79.076	211.81400000000002	0.0	129.162
Au1.0Pt2.0V4.874	-1.6482140193859722	1.6482140193859722	6.351785980614028	0.254	0.619	17.4619	60.3295	2.19039	80.395	209.413	0.0	0.0
Au1.0Sn2.63Pt4.782	-1.6013319911540957	1.6013319911540957	6.398668008845904	0.313	0.569	14.945409999999999	87.71629999999999	2.91094	53.815	214.584	67.921	0.0
Au1.0V1.676Bi4.221	-2.014859175672213	2.014859175672213	5.985140824327787	0.243	0.612	12.7793	96.7975	2.19163	98.559	208.015	0.0	126.684
Au1.0Sc1.146Al2.416	-2.1719189272822117	2.1719189272822117	5.828081072717788	0.251	0.529	12.31597	33.21074	2.2574799999999997	43.315000000000005	198.167	0.0	97.336
Au1.0U2.378Te4.496	-3.125006878387234	3.125006878387234	4.874993121612766	0.302	0.571	25.404379999999996	70.83	1.93554	41.531	217.58599999999998	117.62599999999999	0.0
Au1.0Pt2.556Cu4.991	-0.9764076301947826	0.9764076301947826	7.023592369805217	0.299	0.584	14.9799	76.96759999999999	2.7996	70.96199999999999	203.189	0.0	0.0
Au1.0Y1.917U4.659	-2.450789246849813	2.450789246849813	5.549210753150187	0.253	0.615	12.348099999999999	114.28	2.0678	94.48400000000001	235.159	0.0	0.0
Au1.0Tl1.58Sc4.42	-2.0040866948275715	2.0040866948275715	5.9959133051724285	0.226	0.632	12.7711	56.6742	2.33182	61.01	210.778	44.296	0.0
Au1.0Te2.264Cu5.0	-1.5000352302308517	1.5000352302308517	6.499964769769148	0.274	0.605	18.99832	54.299499999999995	2.39475	61.92699999999999	200.918	56.444	0.0
Au1.0Sb1.301Tl4.109	-2.098593465774991	2.098593465774991	5.901406534225009	0.203	0.641	12.818610000000001	100.9383	2.3598600000000003	67.992	200.838	125.636	41.818000000000005
Au1.0Pt1.804Ga1.763	-1.0409719326574756	1.0409719326574756	6.959028067342524	0.395	0.386	12.742440000000002	93.0186	2.69128	69.47800000000001	203.183	72.182	0.0
Au1.0Gd2.112Cu4.888	-1.468062780754301	1.468062780754301	6.531937219245699	0.264	0.611	13.635	62.4765	2.50913	84.93100000000001	208.282	0.0	0.0
Au1.0La2.076Mn4.557	-2.550246153203732	2.550246153203732	5.449753846796268	0.272	0.597	12.3966	48.2385	1.79298	36.5	216.515	0.0	0.0
Au1.0Pt1.709Ca4.754	-3.6899270925048855	3.6899270925048855	4.3100729074951145	0.229	0.637	11.7047	52.944100000000006	2.8531400000000002	86.831	224.6	0.0	147.147
Au1.0Al2.715Cr4.407	-2.0529456587561574	2.0529456587561574	5.947054341243843	0.334	0.542	16.4634	32.72464	1.75136	61.318	199.43	0.0	61.456
Au1.0Ga1.992Ba5.008	-3.2113000822037927	3.2113000822037927	4.788699917796207	0.249	0.626	7.874709999999999	56.5709	2.9601	78.86	241.08100000000002	46.563	167.768
Au1.0Er2.325Er5.0	-2.6714735616323226	2.6714735616323226	5.328526438367677	0.279	0.6	16.654799999999998	81.7467	2.2402499999999996	85.515	226.971	0.0	0.0
Au1.0Bi1.526Cu3.968	-1.5586311954166456	1.5586311954166456	6.441368804583354	0.235	0.611	12.4757	77.00989999999999	2.53648	88.543	201.357	0.0	48.644999999999996
Au1.0Ce1.862Nd4.831	-2.858894784145919	2.858894784145919	5.141105215854081	0.242	0.628	8.2766	60.02400000000001	2.44876	52.17	236.476	0.0	0.0
Au1.0Pt2.472Yb4.659	-1.8382797705835534	1.8382797705835534	6.161720229416447	0.304	0.573	12.834799999999998	96.9155	2.48439	78.81099999999999	220.572	0.0	0.0
Au1.0Cu3.092Cu4.311	-1.2384283287493476	1.2384283287493476	6.761571671250652	0.368	0.513	12.9762	58.527899999999995	2.59403	83.833	198.142	0.0	0.0
Au1.0Pt2.163La4.589	-2.586049519858987	2.586049519858987	5.413950480141013	0.279	0.592	13.0675	73.47560000000001	2.71328	37.57	230.889	0.0	0.0
Au1.0Tm2.581In4.171	-2.004921906210698	2.004921906210698	5.995078093789302	0.333	0.538	9.53228	57.5048	2.29007	90.488	207.031	103.834	0.0
Au1.0Cr1.639Cu0.525	-1.6275898486704223	1.6275898486704223	6.372410151329578	0.518	0.166	17.0808	60.89920000000001	2.03496	84.176	206.868	0.0	0.0
Au1.0Eu1.367Ge4.827	-2.589948725135641	2.589948725135641	5.410051274864359	0.19	0.671	28.467	71.1508	2.17627	88.569	215.97700000000003	0.0	141.58100000000002
Au1.0Pt2.25Cu4.326	-0.9777320506371092	0.9777320506371092	7.022267949362891	0.297	0.571	14.9635	77.8049	2.80377	71.15299999999999	203.425	0.0	0.0
Au1.0Ba1.918Sr4.545	-2.778747349008915	2.778747349008915	5.221252650991085	0.257	0.609	8.7136	84.4445	3.0305099999999996	66.143	249.19299999999998	0.0	220.517
Au1.0Sr1.789Gd4.729	-3.867891128255823	3.867891128255823	4.132108871744177	0.238	0.629	13.4035	78.4126	2.4797000000000002	80.497	234.91000000000003	0.0	59.262
Au1.0Pr2.41Sn3.535	-2.884119958371177	2.884119958371177	5.115880041628823	0.347	0.509	9.36293	49.982800000000005	2.42051	61.313	224.549	110.453	0.0
Au1.0Ge2.783Y4.913	-2.8138028672228392	2.8138028672228392	5.186197132777161	0.32	0.565	19.7455	90.46099999999998	2.3398999999999996	94.19999999999999	223.20999999999998	0.0	67.52
Au1.0Pt2.028Cu4.064	-0.9763396755699691	0.9763396755699691	7.023660324430031	0.286	0.573	14.887999999999998	77.6987	2.7995099999999997	71.689	203.39999999999998	0.0	0.0
Au1.0In1.479Pr4.465	-2.903545305716677	2.903545305716677	5.096454694283323	0.213	0.643	9.80348	55.401	2.44715	64.043	226.245	41.109	0.0
Au1.0Mn2.667Tm3.909	-2.4573749727582888	2.4573749727582888	5.542625027241711	0.352	0.516	15.9008	69.0872	1.8764399999999999	55.464	217.54000000000002	0.0	0.0
Au1.0Pt2.879Eu4.741	-2.2465073784576726	2.2465073784576726	5.753492621542327	0.334	0.55	13.8396	84.90700000000001	2.6803800000000004	71.10000000000001	225.216	0.0	0.0
Au1.0Ca2.132Lu4.62	-3.7842012684544146	3.7842012684544146	4.215798731545585	0.275	0.596	15.459399999999999	72.43469999999999	2.27542	56.623000000000005	224.635	0.0	63.525000000000006
Au1.0Yb2.323Cu2.054	-1.821223602308609	1.821223602308609	6.178776397691391	0.432	0.382	11.321200000000001	77.3378	2.3769	90.35	212.308	0.0	0.0
Au1.0Sn1.72Sb4.273	-2.838317756009384	2.838317756009384	5.161682243990616	0.246	0.611	27.826320000000003	44.3197	2.2970099999999998	71.63	209.85	53.382	125.866
Au1.0Pt2.532Ce4.405	-2.53174605968434	2.53174605968434	5.46825394031566	0.319	0.555	12.8366	77.28800000000001	2.73348	67.94500000000001	229.221	0.0	0.0
Au1.0Y1.93V4.883	-2.2214968907134383	2.2214968907134383	5.778503109286562	0.247	0.625	15.4164	56.6075	1.97775	95.101	214.071	0.0	0.0
Au1.0Lu1.596Cu4.504	-1.1725410635753102	1.1725410635753102	6.82745893642469	0.225	0.635	14.379800000000001	68.3815	2.4674699999999996	71.695	205.034	0.0	0.0
Au1.0Nd1.838Pt4.854	-1.9448822995681727	1.9448822995681727	6.055117700431827	0.239	0.631	15.791599999999999	98.9678	2.99047	45.066	219.344	0.0	0.0
Au1.0Pt2.024Te4.976	-2.95653348747323	2.95653348747323	5.04346651252677	0.253	0.622	28.341659999999997	64.734	2.31676	23.236	208.77100000000002	128.132	0.0
Au1.0U2.254Bi4.683	-2.079418967051441	2.079418967051441	5.920581032948559	0.284	0.59	11.6222	119.37	2.18958	98.21600000000001	217.53799999999998	0.0	122.13
Au1.0Pt2.391Cu4.128	-0.985662305264964	0.985662305264964	7.014337694735036	0.318	0.549	15.104	79.1731	2.81863	70.257	203.8	0.0	0.0
Au1.0Sc2.084U4.55	-2.7071020793642946	2.7071020793642946	5.292897920635705	0.273	0.596	13.491610000000001	92.3453	2.0228900000000003	82.55600000000001	230.365	0.0	0.0
Au1.0V2.185Al3.664	-2.1089762697098084	2.1089762697098084	5.8910237302901916	0.319	0.535	13.068800000000001	28.3231	2.01526	53.61	195.717	0.0	98.44000000000001
Au1.0Te3.395Sc4.377	-2.839251764220176	2.839251764220176	5.160748235779824	0.387	0.499	22.86569	37.1839	2.14001	38.367000000000004	211.40300000000002	79.72200000000001	0.0
Au1.0Sb1.769Ga4.027	-1.8612655771926416	1.8612655771926416	6.138734422807358	0.26	0.592	15.512880000000001	61.090199999999996	2.17224	83.526	195.72199999999998	110.704	53.56
Au1.0Pt3.017Cu4.248	-1.0119306329319286	1.0119306329319286	6.988069367068071	0.365	0.514	15.4213	81.3226	2.8466199999999997	68.152	204.383	0.0	0.0
Au1.0Gd1.082Tl4.774	-2.2871653181000724	2.2871653181000724	5.712834681899928	0.158	0.697	7.32187	109.9082	2.37321	70.1	204.828	136.612	0.0
Au1.0La1.93Mn4.883	-2.5255519943226403	2.5255519943226403	5.47444800567736	0.247	0.625	12.4834	47.7201	1.759	36.445	215.538	0.0	0.0
Au1.0Pt2.505Cu1.495	-1.2827765184502589	1.2827765184502589	6.717223481549741	0.501	0.299	16.3167	94.8321	2.96969	62.857	208.11700000000002	0.0	0.0
Au1.0Al1.406Ba4.587	-2.956021791745729	2.956021791745729	5.043978208254271	0.201	0.656	9.0577	46.01816	3.01917	64.577	243.394	0.0	212.79200000000003
Au1.0Tl2.714Ca4.697	-2.884726537853945	2.884726537853945	5.115273462146055	0.323	0.559	7.72273	62.3517	2.5964500000000004	88.313	217.90300000000002	63.308	129.12900000000002
Au1.0Ga1.631Cr4.454	-2.1150251665378805	2.1150251665378805	5.8849748334621195	0.23	0.628	16.2785	49.568799999999996	1.70696	83.798	202.552	43.010000000000005	0.0
Au1.0Er2.854Cu3.831	-1.5144648020015543	1.5144648020015543	6.485535197998446	0.371	0.498	14.5192	68.9765	2.4471499999999997	84.569	210.387	0.0	0.0
Au1.0Pt2.311Yb4.885	-1.9000885922340496	1.9000885922340496	6.09991140776595	0.282	0.596	12.6002	96.25799999999998	2.45596	80.072	220.87	0.0	0.0
Au1.0Cu1.19Er4.34	-2.252092782158985	2.252092782158985	5.747907217841015	0.182	0.664	15.7452	78.18599999999999	2.33846	85.316	220.47	0.0	0.0
Au1.0Sr1.292Cu5.007	-1.7879357859919205	1.7879357859919205	6.2120642140080795	0.177	0.686	12.123000000000001	67.48740000000001	2.6661799999999998	79.534	207.84700000000004	0.0	44.073
Au1.0Ce1.887Ge4.206	-3.168131663996866	3.168131663996866	4.831868336003134	0.266	0.593	25.9946	67.4626	2.23019	86.481	219.66899999999998	0.0	125.12299999999999
Au1.0Bi2.159Cu4.786	-1.622915358732155	1.622915358732155	6.377084641267845	0.272	0.603	12.416599999999999	77.8227	2.51757	89.13300000000001	201.45600000000002	0.0	56.304
Au1.0Pt1.525Nd4.669	-2.399760835343428	2.399760835343428	5.600239164656572	0.212	0.649	10.563500000000001	74.46780000000001	2.6308900000000004	43.056000000000004	230.01300000000003	0.0	0.0
Au1.0Pt2.612Gd5.009	-2.4772441969940493	2.4772441969940493	5.522755803005951	0.303	0.581	16.4594	84.99539999999999	2.6102600000000002	73.107	225.31699999999998	0.0	0.0
Au1.0Ba2.038La4.538	-3.2326456065362352	3.2326456065362352	4.767354393463765	0.269	0.599	9.777800000000001	54.3157	2.73617	46.492000000000004	245.897	0.0	72.092
Au1.0Cr1.763Sr4.432	-4.1543027248680575	4.1543027248680575	3.8456972751319425	0.245	0.616	11.9754	82.1245	2.53045	68.083	233.6	0.0	153.384
Au1.0Tm2.429In4.083	-1.9894273330960957	1.9894273330960957	6.010572666903904	0.323	0.543	9.41578	57.3033	2.29295	90.74300000000001	206.582	104.799	0.0
Au1.0Pr2.008Cu4.576	-1.4868748333036654	1.4868748333036654	6.513125166696335	0.265	0.604	12.536100000000001	59.3591	2.5589899999999997	73.672	210.232	0.0	0.0
Au1.0Pt2.274Sn4.79	-2.053873749723566	2.053873749723566	5.946126250276434	0.282	0.594	11.342179999999999	64.5994	2.64196	61.05	215.5	128.898	0.0
Au1.0Ge1.845Y3.905	-2.765855312036229	2.765855312036229	5.234144687963771	0.273	0.578	18.587799999999998	92.5104	2.3741899999999996	94.261	223.371	0.0	57.603
Au1.0In2.18Eu5.008	-2.6593263155005245	2.6593263155005245	5.3406736844994755	0.266	0.611	8.84426	59.400299999999994	2.36723	91.988	221.031	51.338	0.0
Au1.0Lu1.718Cu4.317	-1.1769903835458821	1.1769903835458821	6.823009616454118	0.244	0.613	14.4714	69.0525	2.4511499999999997	70.491	205.192	0.0	0.0
Au1.0Pt1.448Pr3.606	-2.580458588590523	2.580458588590523	5.419541411409477	0.239	0.595	13.543800000000001	76.1485	2.67821	50.59	229.017	0.0	0.0
Au1.0Mn2.492Tm4.705	-2.4974148868092554	2.4974148868092554	5.502585113190745	0.304	0.574	16.1968	70.958	1.9044999999999996	56.836	218.726	0.0	0.0
Au1.0Eu1.618Cu5.015	-1.4039737681362352	1.4039737681362352	6.596026231863765	0.212	0.657	12.4438	61.5443	2.5433499999999998	84.553	206.62599999999998	0.0	0.0
Au1.0Pt3.275Lu4.899	-2.2696672058343923	2.2696672058343923	5.730332794165608	0.357	0.534	18.6809	99.97480000000002	2.5109199999999996	39.042	218.983	0.0	0.0
Au1.0Ca2.669Cu4.197	-2.4153272620437756	2.4153272620437756	5.584672737956224	0.339	0.533	11.47	47.9384	2.64529	90.58600000000001	209.955	0.0	78.30900000000001
Au1.0Pt1.963V4.5	-1.62106667340172	1.62106667340172	6.37893332659828	0.263	0.603	17.4488	61.7115	2.21423	79.865	209.51600000000002	0.0	0.0
Au1.0Sn2.126Sb4.748	-2.8284729476185886	2.8284729476185886	5.171527052381411	0.27	0.603	27.4736	42.9613	2.28829	71.19	209.986	58.59	124.21799999999999
Au1.0Yb4.204Cu5.0	-1.7791551260315819	1.7791551260315819	6.220844873968418	0.412	0.49	11.4148	71.025	2.3555399999999995	89.45400000000001	210.124	0.0	0.0
Au1.0Y2.368Ce3.985	-3.0186198765350793	3.0186198765350793	4.981380123464921	0.322	0.542	10.267600000000002	73.96440000000001	2.47716	86.614	234.97200000000004	0.0	0.0
Au1.0V2.244Bi4.63	-2.005853763662132	2.005853763662132	5.994146236337868	0.285	0.588	13.022300000000001	93.0025	2.1526899999999998	98.481	207.889	0.0	121.716
Au1.0Nd2.556Pt4.373	-1.932671361674144	1.932671361674144	6.067328638325856	0.322	0.551	14.753700000000002	93.88340000000001	2.9163	44.328	221.28500000000003	0.0	0.0
Au1.0U1.869Al4.823	-2.3643498402584244	2.3643498402584244	5.635650159741576	0.243	0.627	11.3093	47.34532	2.06269	46.455	201.75099999999998	0.0	115.368
Au1.0Pt2.086Sc2.629	-1.7314114076285874	1.7314114076285874	6.268588592371413	0.365	0.46	16.6847	71.076	2.7102	55.19	214.095	0.0	0.0
Au1.0Pt1.335Cu3.768	-0.983227104130342	0.983227104130342	7.016772895869658	0.219	0.618	14.447500000000002	75.0632	2.76434	74.814	202.87099999999998	0.0	0.0
Au1.0Tl2.918Cu4.279	-1.4249885273501395	1.4249885273501395	6.5750114726498605	0.356	0.522	9.88196	82.96379999999999	2.50258	76.378	198.196	69.776	0.0
Au1.0Sc1.701Mn4.591	-2.3027817778528803	2.3027817778528803	5.69721822214712	0.233	0.629	13.85661	42.497600000000006	1.70751	43.782000000000004	208.358	0.0	0.0
Au1.0Pt2.79U3.464	-2.047311421420223	2.047311421420223	5.952688578579777	0.385	0.478	15.3737	116.735	2.48208	72.752	226.735	0.0	0.0
Au1.0Te2.404Ga2.807	-2.1846123965181885	2.1846123965181885	5.8153876034818115	0.387	0.452	18.12474	59.2252	2.07846	55.42700000000001	198.70000000000002	164.246	0.0
Au1.0Ga1.987Te1.214	-1.9934881257621448	1.9934881257621448	6.006511874237855	0.473	0.289	15.799689999999998	65.91229999999999	2.16694	63.910999999999994	198.91699999999997	147.98499999999999	0.0
Au1.0Gd1.577Tl4.723	-2.282085065225716	2.282085065225716	5.717914934774284	0.216	0.647	7.89017	106.65840000000001	2.36119	71.236	206.67399999999998	126.812	0.0
Au1.0Er2.243Ba4.11	-3.31595594920905	3.31595594920905	4.68404405079095	0.305	0.559	11.347000000000001	63.533	2.92552	78.97200000000001	248.76100000000002	0.0	149.812
Au1.0Sb1.81Cu4.482	-1.6168277756527578	1.6168277756527578	6.383172224347242	0.248	0.614	19.581200000000003	55.21639999999999	2.49894	80.652	200.75	0.0	51.088
Au1.0Al3.109Er4.982	-2.62096498267577	2.62096498267577	5.37903501732423	0.342	0.548	14.424600000000002	56.77512	2.18682	62.97800000000001	211.96	0.0	62.928000000000004
Au1.0Bi1.922Yb4.829	-2.5224846210464067	2.5224846210464067	5.477515378953593	0.248	0.623	10.085999999999999	97.2385	2.17445	97.33699999999999	219.74	0.0	51.336
Au1.0Pt1.473Ca4.384	-3.6766990542107436	3.6766990542107436	4.323300945789256	0.215	0.64	11.6083	52.797	2.8509200000000003	87.66	224.87900000000002	0.0	147.84
Au1.0Pt3.98Cu5.01	-1.0257611552494827	1.0257611552494827	6.974238844750517	0.398	0.501	15.6336	81.9749	2.85907	66.503	204.37	0.0	0.0
Au1.0Ce2.109Nd4.643	-2.875874074935748	2.875874074935748	5.124125925064252	0.272	0.599	8.3249	59.812200000000004	2.44911	53.464	236.591	0.0	0.0
Au1.0Cr2.632Cr4.915	-1.9839681237026294	1.9839681237026294	6.016031876297371	0.308	0.575	20.040599999999998	40.9163	1.5160299999999998	82.053	206.93599999999998	0.0	0.0
Au1.0La2.473Ge4.271	-3.9895778766899985	3.9895778766899985	4.0104221233100015	0.319	0.551	25.118000000000002	65.15	2.24515	68.624	221.38400000000001	0.0	116.26100000000001
Au1.0Cu2.339Cu4.535	-1.2339761660141235	1.2339761660141235	6.7660238339858765	0.297	0.576	12.974599999999999	59.040699999999994	2.59699	83.88900000000001	198.286	0.0	0.0
Au1.0Sr1.66Gd4.007	-3.8639920050970185	3.8639920050970185	4.1360079949029815	0.249	0.601	13.2773	79.6094	2.4993	80.229	234.73499999999999	0.0	62.001
Au1.0Pt2.214La4.722	-2.591966775030283	2.591966775030283	5.408033224969717	0.279	0.595	13.0591	73.268	2.71178	37.375	230.976	0.0	0.0
Au1.0Tm2.045Sr4.474	-3.754924105395305	3.754924105395305	4.245075894604695	0.272	0.595	11.5862	93.7976	2.67792	63.888	238.36100000000002	0.0	148.155
Au1.0Eu2.982Cu4.867	-1.6638059274520964	1.6638059274520964	6.336194072547904	0.337	0.55	12.134900000000002	61.715500000000006	2.5041900000000004	84.802	211.17700000000002	0.0	0.0
Au1.0Pt1.846In4.14	-1.3793088542713985	1.3793088542713985	6.6206911457286015	0.264	0.592	8.96112	63.622600000000006	2.63452	86.774	201.09	114.256	0.0
Au1.0Pr2.563Sn4.373	-2.8036685359006164	2.8036685359006164	5.196331464099384	0.323	0.551	9.158270000000002	48.0022	2.40719	61.367000000000004	224.051	119.56700000000001	0.0
Au1.0Ba1.204Eu4.605	-3.6279180523840715	3.6279180523840715	4.3720819476159285	0.177	0.677	10.3707	66.24	2.57252	84.37299999999999	237.989	0.0	47.436
Au1.0In1.942Cu1.913	-1.603448018606409	1.603448018606409	6.396551981393591	0.4	0.394	9.0628	55.4646	2.5262199999999995	94.042	198.50799999999998	77.2	0.0
Au1.0Ge2.72Pr4.754	-4.281395995958451	4.281395995958451	3.7186040040415493	0.321	0.561	19.6625	62.813500000000005	2.32414	63.873000000000005	227.623	0.0	67.731
Au1.0Lu1.382Lu4.563	-2.7308625227352534	2.7308625227352534	5.269137477264747	0.199	0.657	18.278399999999998	92.0592	2.0811200000000003	36.928	222.56	0.0	0.0
Au1.0Pt1.75Cu4.194	-0.9742023679730156	0.9742023679730156	7.025797632026984	0.252	0.604	14.659599999999998	75.7796	2.77716	73.172	202.876	0.0	0.0
Au1.0Mn1.071Y3.364	-2.3447548487323617	2.3447548487323617	5.655245151267638	0.197	0.619	12.1135	89.8959	2.28348	83.132	223.369	0.0	0.0
Au1.0Pt1.545Tm4.918	-2.3224938927060146	2.3224938927060146	5.677506107293985	0.207	0.659	17.9187	92.04820000000001	2.39973	62.516000000000005	222.36	0.0	0.0
Au1.0Ca2.125Sb4.688	-3.1129968135925727	3.1129968135925727	4.887003186407427	0.272	0.6	27.7976	39.5576	2.39816	81.536	213.824	0.0	186.43200000000002
Au1.0Yb2.317Ce5.008	-3.12012470043188	3.12012470043188	4.87987529956812	0.278	0.601	9.4425	66.2592	2.34602	85.245	233.95000000000002	0.0	0.0
Au1.0Sn2.0Cu4.353	-1.4274910210086569	1.4274910210086569	6.572508978991343	0.272	0.592	11.35984	54.232	2.53232	79.056	204.16	59.024	0.0
Au1.0Pt2.504V3.904	-1.476152006237677	1.476152006237677	6.523847993762323	0.338	0.527	17.609099999999998	68.2115	2.33779	75.73500000000001	209.973	0.0	0.0
Au1.0Nd2.192Pt4.808	-1.9433048033476563	1.9433048033476563	6.056695196652344	0.274	0.601	15.385099999999998	96.8648	2.96162	44.606	220.24900000000002	0.0	0.0
Au1.0Y1.664Cu4.471	-1.3154173052908336	1.3154173052908336	6.684582694709166	0.233	0.626	12.6095	71.2634	2.5689599999999997	87.392	206.712	0.0	0.0
Au1.0U2.458Te5.017	-3.122695311887786	3.122695311887786	4.877304688112214	0.29	0.592	25.872559999999996	69.09	1.9265999999999999	39.65599999999999	217.094	121.952	0.0
Au1.0Pt1.857Sc4.279	-1.952613141812786	1.952613141812786	6.047386858187214	0.26	0.599	16.36023	58.118900000000004	2.57499	55.346	214.125	0.0	0.0
Au1.0Te2.39U4.732	-2.9076501318045382	2.9076501318045382	5.092349868195462	0.294	0.582	19.191719999999997	94.27499999999999	1.90692	66.66	227.148	60.564	0.0
Au1.0Sc1.772Bi4.574	-2.3270368257637637	2.3270368257637637	5.672963174236236	0.241	0.622	12.321169999999999	95.3651	2.32923	88.69800000000001	209.673	0.0	128.754
Au1.0Pt2.109Cu3.694	-0.9856481027268282	0.9856481027268282	7.014351897273172	0.31	0.543	15.0476	79.5737	2.81829	70.699	203.916	0.0	0.0
Au1.0V3.189Ga4.829	-2.2317927599729943	2.2317927599729943	5.768207240027006	0.354	0.536	10.61204	54.7136	1.9660600000000001	90.78800000000001	197.264	100.232	0.0
Au1.0Sb2.826Tl0.328	-2.5766082564070123	2.5766082564070123	5.423391743592988	0.681	0.079	30.460990000000006	59.6571	2.34878	74.258	207.34400000000002	15.484	140.286
Au1.0Ga1.259Cu4.07	-1.3606341396975585	1.3606341396975585	6.6393658603024415	0.199	0.643	11.49381	62.858599999999996	2.4990099999999997	85.101	197.053	37.213	0.0
Au1.0Pt3.709Ba4.382	-3.306281517713968	3.306281517713968	4.693718482286032	0.408	0.482	13.205199999999998	79.721	3.2578199999999997	61.406	239.61999999999998	0.0	129.176
Au1.0Tl2.26Mn4.614	-2.482989053692145	2.482989053692145	5.517010946307855	0.287	0.586	10.71497	69.09219999999999	1.7664300000000002	46.803999999999995	203.56	56.251999999999995	0.0
Au1.0Al2.0Cr3.803	-2.02704322163593	2.02704322163593	5.97295677836407	0.294	0.559	16.7076	35.80694	1.76365	64.095	200.70800000000003	0.0	54.096
Au1.0Gd1.431Al3.563	-2.306804822767546	2.306804822767546	5.693195177232454	0.239	0.595	12.0896	37.6668	2.21417	47.128	201.14399999999998	0.0	109.47999999999999
Au1.0La2.6Cu4.733	-1.6396490764387748	1.6396490764387748	6.360350923561225	0.312	0.568	12.04	57.0008	2.5538399999999997	65.744	212.824	0.0	0.0
Au1.0Pt2.716Er4.905	-2.147872275313582	2.147872275313582	5.852127724686418	0.315	0.569	17.4771	92.9187	2.5826700000000002	71.405	222.21999999999997	0.0	0.0
Au1.0Pt1.566Cu2.923	-0.9793152027514536	0.9793152027514536	7.020684797248546	0.285	0.532	14.8601	80.21379999999999	2.81144	71.936	203.925	0.0	0.0
Au1.0Ce1.933Yb4.467	-2.8758622735922996	2.8758622735922996	5.1241377264077	0.261	0.603	9.5985	79.0587	2.22057	91.25999999999999	228.32999999999998	0.0	0.0
Au1.0Er1.679Ca2.503	-3.8025583221066297	3.8025583221066297	4.19744167789337	0.324	0.483	12.197	56.079100000000004	2.56426	94.65899999999999	227.07099999999997	0.0	111.573
Au1.0Cu2.346Nd4.173	-2.1798872160552802	2.1798872160552802	5.82011278394472	0.312	0.555	9.6989	60.701800000000006	2.4993100000000004	56.736000000000004	222.25900000000001	0.0	0.0
Au1.0Bi0.95Ge4.3	-2.239968840133213	2.239968840133213	5.760031159866787	0.152	0.688	29.023199999999996	81.2224	2.17832	91.136	210.87199999999999	0.0	176.63199999999998
Au1.0Sr2.16Cu4.832	-2.380824782786246	2.380824782786246	5.619175217213754	0.27	0.604	11.666	70.7686	2.6936	77.042	212.364	0.0	67.23
Au1.0Tm1.856In4.0	-1.909125020099859	1.909125020099859	6.090874979900141	0.271	0.584	8.759039999999999	55.798	2.3196499999999998	92.97200000000001	205.47299999999998	112.71199999999999	0.0
Au1.0Cr2.26Sr4.614	-4.257635531007749	4.257635531007749	3.7423644689922506	0.287	0.586	12.457799999999999	79.2007	2.4636699999999996	68.66499999999999	232.214	0.0	145.914
Au1.0Pt2.442Cu4.9	-0.9804612858513542	0.9804612858513542	7.019538714148646	0.293	0.588	14.952099999999998	76.83819999999999	2.79912	71.32399999999998	203.337	0.0	0.0
Au1.0Eu2.083Gd0.122	-2.6574099816972483	2.6574099816972483	5.342590018302752	0.65	0.038	11.4076	78.3022	2.4839	87.28599999999999	228.41	0.0	0.0
Au1.0Pt1.752La4.547	-2.643774458552021	2.643774458552021	5.356225541447979	0.24	0.623	12.7116	71.4084	2.6853	37.504999999999995	231.827	0.0	0.0
Au1.0Ba1.529Cu4.725	-2.455680046394682	2.455680046394682	5.544319953605318	0.211	0.652	11.888200000000001	58.235299999999995	2.77241	81.939	213.872	0.0	56.547999999999995
Au1.0Pt2.008Y4.992	-2.0264164355893852	2.0264164355893852	5.973583564410615	0.251	0.624	13.7207	105.138	2.68832	82.44200000000001	224.981	0.0	0.0
Au1.0Ge2.662Sn3.088	-2.7538793780647923	2.7538793780647923	5.246120621935208	0.394	0.457	19.624589999999998	56.76389999999999	2.26732	78.09100000000001	213.975	99.169	83.134
Au1.0Mn2.2Cu4.492	-1.4926484675675669	1.4926484675675669	6.507351532432433	0.286	0.584	13.0884	54.5998	2.22916	68.752	200.914	0.0	0.0
Au1.0Pr1.905Lu3.851	-2.8952337418431275	2.8952337418431275	5.1047662581568725	0.282	0.57	16.025	81.5914	2.21194	41.687999999999995	227.03199999999998	0.0	0.0
Au1.0Lu2.862Eu2.126	-2.6610027702150783	2.6610027702150783	5.338997229784922	0.478	0.355	15.0427	83.19709999999999	2.22791	58.944	226.235	0.0	0.0
Au1.0Ca2.533Pr4.8	-3.829782852959175	3.829782852959175	4.170217147040825	0.304	0.576	10.659199999999998	48.5664	2.54784	67.45599999999999	234.14399999999998	0.0	70.224
Au1.0Pt1.625Tm4.319	-2.2480957795746326	2.2480957795746326	5.751904220425367	0.234	0.622	17.897799999999997	93.25959999999999	2.4413	62.128	221.85199999999998	0.0	0.0
Au1.0Sn2.286Sb4.651	-2.834753110024752	2.834753110024752	5.165246889975248	0.288	0.586	26.913159999999998	42.8434	2.2902199999999997	71.08	210.176	62.495999999999995	120.716
Au1.0In1.797Cu4.196	-1.47651477821283	1.47651477821283	6.52348522178717	0.257	0.6	10.468219999999999	54.515100000000004	2.5386599999999997	90.169	197.803	49.601	0.0
Au1.0Yb2.929Ce5.0	-3.110495422751357	3.110495422751357	4.889504577248643	0.328	0.56	9.435200000000002	67.58800000000001	2.32376	86.136	233.616	0.0	0.0
Au1.0Y1.355V4.891	-2.1658383477581618	2.1658383477581618	5.834161652241838	0.187	0.675	15.7294	53.1325	1.94225	94.87100000000001	212.64100000000002	0.0	0.0
Au1.0Pt3.509Cu4.42	-1.033534449420987	1.033534449420987	6.966465550579013	0.393	0.495	15.610699999999998	82.4845	2.86261	66.885	204.697	0.0	0.0
Au1.0Nd1.122Pt4.68	-1.9641567914210576	1.9641567914210576	6.035843208578942	0.165	0.688	16.606699999999996	103.42699999999999	3.04941	46.36	217.43699999999998	0.0	0.0
Au1.0Pt1.478U3.733	-2.2116764016181945	2.2116764016181945	5.7883235983818055	0.238	0.601	14.322	117.529	2.28698	80.50399999999999	229.989	0.0	0.0
Au1.0Pt2.0Cu4.519	-0.9736434124877151	0.9736434124877151	7.026356587512285	0.266	0.601	14.7556	75.9439	2.78275	72.493	202.916	0.0	0.0
Au1.0Pt2.076Cu4.557	-0.9737256042909337	0.9737256042909337	7.026274395709066	0.272	0.597	14.796199999999999	76.1883	2.78615	72.221	202.98200000000003	0.0	0.0
Au1.0Pt1.948Cu4.507	-0.9695638013689054	0.9695638013689054	7.030436198631095	0.261	0.604	14.7089	75.6466	2.77712	72.632	202.65300000000002	0.0	0.0
Au1.0Pt1.887Cu4.624	-0.9707771347246625	0.9707771347246625	7.0292228652753375	0.251	0.615	14.6421	74.9615	2.76985	73.055	202.465	0.0	0.0
Au1.0Pt1.692Cu4.308	-0.9796068843865227	0.9796068843865227	7.020393115613477	0.242	0.616	14.605799999999999	75.1454	2.7724399999999996	73.678	202.88400000000001	0.0	0.0
Au1.0Pt1.791Cu4.396	-0.9706588304314492	0.9706588304314492	7.029341169568551	0.249	0.611	14.6275	75.2219	2.77069	73.183	202.539	0.0	0.0
Au1.0Pt1.513Cu4.153	-0.9782523083549899	0.9782523083549899	7.02174769164501	0.227	0.623	14.4909	74.6117	2.76213	74.289	202.559	0.0	0.0
Au1.0Pt1.593Cu4.303	-0.9776797438035745	0.9776797438035745	7.0223202561964255	0.231	0.624	14.518699999999999	74.5396	2.76304	74.082	202.537	0.0	0.0
Au1.0Pt1.689Cu4.061	-0.970144208943597	0.970144208943597	7.029855791056403	0.25	0.601	14.6324	75.86089999999999	2.77471	73.203	202.718	0.0	0.0
Au1.0Pt1.299Cu4.07	-0.9855241239117705	0.9855241239117705	7.0144758760882295	0.204	0.639	14.3354	73.63210000000001	2.74885	75.327	202.29399999999998	0.0	0.0
Au1.0Pt1.376Cu3.994	-0.9808570259519032	0.9808570259519032	7.019142974048097	0.216	0.627	14.415799999999999	74.3773	2.75713	74.811	202.498	0.0	0.0
Au1.0Pt1.451Cu4.085	-0.979383542659293	0.979383542659293	7.020616457340707	0.222	0.625	14.456800000000001	74.4935	2.7597899999999997	74.525	202.528	0.0	0.0
Au1.0Pt1.199Cu4.006	-0.9871079552788995	0.9871079552788995	7.0128920447211005	0.193	0.645	14.2479	73.1545	2.74019	75.745	201.983	0.0	0.0
Au1.0Pt1.641Cu3.895	-0.9743379751379146	0.9743379751379146	7.025662024862085	0.251	0.596	14.6511	76.2944	2.7798	73.27799999999999	203.021	0.0	0.0
Au1.0Pt1.297Cu4.155	-0.9872552876546354	0.9872552876546354	7.012744712345365	0.201	0.644	14.3157	73.3176	2.74604	75.44200000000001	202.207	0.0	0.0
Au1.0Pt1.718Cu4.0	-0.9786959341005188	0.9786959341005188	7.021304065899481	0.256	0.596	14.6984	76.3994	2.78432	73.118	203.23	0.0	0.0
Au1.0Pt1.362Cu3.881	-0.9763047943062446	0.9763047943062446	7.023695205693755	0.218	0.621	14.415600000000001	74.6429	2.7570699999999997	74.663	202.39	0.0	0.0
Au1.0Pt1.583Cu3.821	-0.9703472067390448	0.9703472067390448	7.029652793260955	0.247	0.596	14.6107	76.1874	2.7756	73.38799999999999	202.81099999999998	0.0	0.0
Au1.0Pt1.17Cu3.511	-0.9823694800494271	0.9823694800494271	7.017630519950573	0.206	0.618	14.345	74.9742	2.7572599999999996	75.374	202.67000000000002	0.0	0.0
Au1.0V1.45Bi3.8	-2.0213233983742933	2.0213233983742933	5.978676601625707	0.232	0.608	12.7352	97.74	2.20872	98.456	208.12	0.0	125.856
Au1.0Sc1.104Cu3.396	-1.2764020883604088	1.2764020883604088	6.723597911639591	0.201	0.618	13.533370000000001	56.6273	2.5515499999999998	78.52799999999999	203.291	0.0	0.0
Au1.0U1.04Ga3.642	-2.6061806558868783	2.6061806558868783	5.393819344113122	0.183	0.641	8.14179	80.7241	2.11434	89.45	201.63400000000001	119.867	0.0
Au1.0Pt1.528Te3.683	-2.9300770026460814	2.9300770026460814	5.069922997353919	0.246	0.593	27.650139999999997	67.068	2.34642	26.108999999999998	209.01	122.15799999999999	0.0
Au1.0Te1.233Al3.581	-2.3480281437623534	2.3480281437623534	5.651971856237647	0.212	0.616	16.085359999999998	30.378559999999997	2.12624	27.82	193.82399999999998	43.672	113.344
Au1.0Sb1.581Sc3.877	-2.739344360986025	2.739344360986025	5.260655639013975	0.245	0.601	21.18827	38.6156	2.3075599999999996	63.554	212.85500000000002	0.0	50.47
Au1.0Tl1.402Cu3.509	-1.211927949675009	1.211927949675009	6.788072050324991	0.237	0.593	10.89367	77.8217	2.5483599999999997	79.12299999999999	198.846	46.452	0.0
Au1.0Pt0.971Tl3.776	-1.9047992839883205	1.9047992839883205	6.0952007160116795	0.169	0.657	8.388169999999999	117.29	2.5601700000000003	63.153999999999996	202.005	128.772	0.0
Au1.0Gd1.66Cu3.629	-1.464450178617061	1.464450178617061	6.535549821382939	0.264	0.577	13.6282	64.6559	2.5217099999999997	85.169	208.894	0.0	0.0
Au1.0Ga1.503Ba3.873	-3.255120012306434	3.255120012306434	4.744879987693566	0.236	0.608	8.07124	58.6866	2.96724	79.28200000000001	240.67399999999998	44.132	162.944
Au1.0La1.269Mn3.725	-2.497483298816972	2.497483298816972	5.502516701183028	0.212	0.622	12.5924	50.498000000000005	1.7844	38.99	214.764	0.0	0.0
Au1.0Pt1.407Cr3.765	-1.6607005613944734	1.6607005613944734	6.339299438605527	0.228	0.61	19.3752	63.364999999999995	2.02306	73.11	208.892	0.0	0.0
Au1.0Al1.612Ca3.967	-2.9799910108972716	2.9799910108972716	5.020008989102728	0.245	0.603	9.703899999999999	29.7791	2.56439	80.44399999999999	216.901	0.0	184.373
Au1.0Pt1.712Cu3.423	-0.9783718325841688	0.9783718325841688	7.021628167415831	0.279	0.558	14.8367	78.67420000000001	2.80282	72.144	203.67700000000002	0.0	0.0
Au1.0Bi1.513Cu3.823	-1.5705856417246613	1.5705856417246613	6.429414358275339	0.239	0.604	12.4795	77.5936	2.5393099999999995	88.72999999999999	201.66899999999998	0.0	49.473
Au1.0Ce1.779Yb3.933	-2.8636124906520086	2.8636124906520086	5.136387509347991	0.265	0.586	9.6569	79.425	2.2372199999999998	91.187	228.452	0.0	0.0
Au1.0Pt1.325Nd3.699	-2.3272214997222624	2.3272214997222624	5.672778500277738	0.22	0.614	10.818200000000001	76.6148	2.6527000000000003	44.616	229.13	0.0	0.0
Au1.0Cu1.625Er3.954	-2.096489463749413	2.096489463749413	5.903510536250587	0.247	0.601	15.4938	76.5096	2.3658399999999995	85.26599999999999	218.569	0.0	0.0
Au1.0Er0.87Cu3.56	-1.237050058418773	1.237050058418773	6.762949941581227	0.16	0.655	13.6222	66.8675	2.55153	84.525	204.396	0.0	0.0
Au1.0Tm1.808Cu4.048	-1.289749334547312	1.289749334547312	6.710250665452688	0.264	0.591	14.4094	68.2031	2.46929	79.089	207.00799999999998	0.0	0.0
Au1.0Sr1.14Ge3.702	-3.4548943009110706	3.4548943009110706	4.545105699088929	0.195	0.633	27.0822	79.20840000000001	2.32839	83.037	218.712	0.0	182.118
Au1.0Pt1.696In4.061	-1.3973055154493146	1.3973055154493146	6.602694484550685	0.251	0.601	8.79836	62.9923	2.6277	87.667	201.128	115.993	0.0
Au1.0Cr1.474La3.306	-3.0540092896567446	3.0540092896567446	4.945990710343255	0.255	0.572	13.2894	54.0231	2.22855	50.525	228.54799999999997	0.0	0.0
Au1.0Eu1.847Sr3.82	-3.553358012860703	3.553358012860703	4.446641987139297	0.277	0.573	9.527099999999999	88.72049999999999	2.7454899999999998	70.556	239.87199999999999	0.0	142.677
Au1.0Pr1.329Gd4.0	-3.1844700217053985	3.1844700217053985	4.8155299782946015	0.21	0.632	14.1914	69.5178	2.3663	78.444	232.1	0.0	0.0
Au1.0Pt1.604Sn4.107	-2.0478842880314767	2.0478842880314767	5.952115711968523	0.239	0.612	10.942339999999998	63.1752	2.6170400000000003	62.75	215.59699999999998	132.804	0.0
Au1.0Pt1.718Eu3.699	-2.340984534399081	2.340984534399081	5.659015465600919	0.268	0.577	13.334900000000001	83.70949999999999	2.6451700000000002	74.382	226.063	0.0	0.0
Au1.0Lu1.5Cu3.91	-1.1686783040673534	1.1686783040673534	6.831321695932647	0.234	0.61	14.419599999999999	69.62780000000001	2.4649799999999997	71.222	205.36	0.0	0.0
Au1.0Ba1.237Cu3.543	-2.4948186996494135	2.4948186996494135	5.5051813003505865	0.214	0.613	11.852599999999999	60.405699999999996	2.7852099999999997	82.071	214.522	0.0	57.352
Au1.0Pt1.886Y3.826	-1.9531673916861374	1.9531673916861374	6.046832608313863	0.281	0.57	13.9979	105.888	2.72492	80.50999999999999	223.97899999999998	0.0	0.0
Au1.0In1.392Tm4.144	-2.426058305822658	2.426058305822658	5.573941694177342	0.213	0.634	14.31838	75.06309999999999	2.22368	77.137	217.769	41.109	0.0
Au1.0Ge1.797Cu4.196	-1.5877629000388618	1.5877629000388618	6.412237099961138	0.257	0.6	19.088	63.638600000000004	2.45899	85.543	202.429	0.0	54.227000000000004
Au1.0Mn1.012Lu3.946	-2.6220133284464042	2.6220133284464042	5.377986671553596	0.17	0.663	17.158	83.69560000000001	1.9909800000000002	38.784000000000006	219.31400000000002	0.0	0.0
Au1.0Sn1.581Pr3.669	-3.2261335463768965	3.2261335463768965	4.7738664536231035	0.253	0.587	10.469809999999999	56.0292	2.4520299999999997	56.673	230.02100000000002	54.901	0.0
Au1.0Ca1.703Sb4.054	-3.1366064312057347	3.1366064312057347	4.863393568794265	0.252	0.6	27.8816	41.4916	2.40256	81.276	213.48399999999998	0.0	181.812
Au1.0Yb1.883V3.61	-2.29438902034894	2.29438902034894	5.70561097965106	0.29	0.556	14.3692	57.505	1.9219400000000002	94.81	213.58800000000002	0.0	0.0
Au1.0Pt1.43Ce4.192	-2.7660502883478886	2.7660502883478886	5.233949711652111	0.216	0.633	11.8217	72.2836	2.65996	72.237	231.508	0.0	0.0
Au1.0Y1.776Cu4.217	-1.3460024014476355	1.3460024014476355	6.6539975985523645	0.254	0.603	12.590399999999999	72.5377	2.5698899999999996	87.811	207.71800000000002	0.0	0.0
Au1.0Pt1.594Bi3.467	-2.3208522232268303	2.3208522232268303	5.67914777677317	0.263	0.572	13.527899999999999	117.334	2.62092	83.714	209.733	0.0	118.404
Au1.0Pt1.196Pt3.756	-2.0708104293821386	2.0708104293821386	5.9291895706178614	0.201	0.631	18.5408	113.336	3.18624	48.400000000000006	213.168	0.0	0.0
Au1.0U1.925Al3.878	-2.4412751746850736	2.4412751746850736	5.558724825314926	0.283	0.57	11.432399999999998	53.8062	2.06736	50.66199999999999	204.541	0.0	104.88
Au1.0V1.696Cu4.061	-1.4582239347562256	1.4582239347562256	6.541776065243774	0.251	0.601	14.0999	54.5134	2.36882	87.048	201.42499999999998	0.0	0.0
Au1.0Pt1.302Sc3.994	-2.039868303510537	2.039868303510537	5.960131696489463	0.207	0.635	16.127049999999997	55.0745	2.53831	56.879999999999995	214.642	0.0	0.0
Au1.0Sc1.497U4.215	-2.6506938268852247	2.6506938268852247	5.349306173114775	0.223	0.628	13.33671	97.2003	2.0206299999999997	84.48400000000001	231.17900000000003	0.0	0.0
Au1.0Nd1.822Ga3.313	-2.2085019148671092	2.2085019148671092	5.791498085132891	0.297	0.54	7.2137	66.99940000000001	2.25985	72.28800000000001	206.84499999999997	100.98	0.0
Au1.0Tl1.636Cu3.851	-1.2390446748430408	1.2390446748430408	6.760955325156959	0.252	0.593	10.76632	77.8817	2.5389099999999996	78.703	198.57600000000002	49.392	0.0
Au1.0Te1.429Te3.447	-2.8731546155730108	2.8731546155730108	5.126845384426989	0.243	0.586	31.174419999999998	48.565	2.00518	17.787	207.154	170.774	0.0
Au1.0La1.068Tl4.143	-2.1603285085584103	2.1603285085584103	5.83967149144159	0.172	0.667	6.655569999999999	105.7656	2.41379	60.144	206.982	130.732	0.0
Au1.0Sb1.904Mn3.945	-2.3017088507374224	2.3017088507374224	5.698291149262578	0.278	0.576	20.623800000000003	45.979	1.74978	49.879999999999995	206.59199999999998	0.0	57.26800000000001
Au1.0Gd1.765Cu3.771	-1.4769408707822107	1.4769408707822107	6.523059129217789	0.27	0.577	13.644400000000001	64.3523	2.5175099999999997	85.15100000000001	209.01399999999998	0.0	0.0
Au1.0Pt1.957Ca4.237	-3.7630375514239516	3.7630375514239516	4.236962448576048	0.272	0.589	12.203	57.499700000000004	2.87746	84.05699999999999	223.741	0.0	136.059
Au1.0Al1.578Ba3.202	-3.2873284798343665	3.2873284798343665	4.7126715201656335	0.273	0.554	9.4021	45.402680000000004	2.90979	61.199	235.726	0.0	198.704
Au1.0Er1.842Cr4.014	-2.0214350586117815	2.0214350586117815	5.9785649413882185	0.269	0.586	18.8016	55.8083	1.78405	83.471	213.56099999999998	0.0	0.0
Au1.0Pt1.697Cu4.338	-0.9718854363914113	0.9718854363914113	7.028114563608589	0.241	0.616	14.5733	74.9174	2.76628	73.548	202.457	0.0	0.0
Au1.0Ga1.52Yb4.059	-2.821752522056282	2.821752522056282	5.178247477943718	0.231	0.617	8.91329	83.4996	2.13367	93.857	215.167	43.197	0.0
Au1.0Ce1.235Cu3.647	-1.4589488369437094	1.4589488369437094	6.541051163056291	0.21	0.62	12.105	61.230000000000004	2.5814	83.35	208.72	0.0	0.0
Au1.0Pt1.349Er4.23	-2.2848070362667405	2.2848070362667405	5.7151929637332595	0.205	0.643	17.0437	90.34889999999999	2.49049	76.535	223.44	0.0	0.0
Au1.0Bi1.806Nd4.132	-3.0758499684366276	3.0758499684366276	4.924150031563372	0.26	0.595	8.9017	79.414	2.41563	59.709999999999994	226.84099999999998	0.0	53.82
Au1.0Pt1.946Ge3.864	-3.204033475100979	3.204033475100979	4.795966524899021	0.286	0.568	28.418199999999995	86.0294	2.4862	75.222	212.224	0.0	119.84799999999998
Au1.0Cr0.88Cu3.585	-1.3172801840465889	1.3172801840465889	6.682719815953411	0.161	0.656	14.2514	59.442499999999995	2.42129	83.959	200.904	0.0	0.0
Au1.0Tm1.716In3.742	-1.9059503031566827	1.9059503031566827	6.094049696843317	0.266	0.58	8.7692	56.3118	2.32658	93.03399999999999	205.49200000000002	111.94	0.0
Au1.0Pt1.559La4.331	-2.646202623519909	2.646202623519909	5.353797376480091	0.226	0.628	12.5882	70.9754	2.6754	37.79	231.772	0.0	0.0
Au1.0Cu1.449Cu3.962	-1.2124413676087187	1.2124413676087187	6.787558632391281	0.226	0.618	12.968800000000002	60.8996	2.6077199999999996	84.092	198.808	0.0	0.0
Au1.0Eu1.908Sr4.134	-3.53101710080563	3.53101710080563	4.46898289919437	0.271	0.587	9.4765	88.76149999999998	2.74927	70.132	240.236	0.0	146.16299999999998
Au1.0Pr1.136Gd4.357	-3.184162217950326	3.184162217950326	4.815837782049674	0.175	0.671	14.349200000000002	69.79490000000001	2.3575500000000003	79.937	231.97000000000003	0.0	0.0
Au1.0Pt2.022Cu4.225	-0.9747684705657944	0.9747684705657944	7.025231529434206	0.279	0.583	14.8417	77.0717	2.79357	71.969	203.22699999999998	0.0	0.0
Au1.0Ge1.692Sn4.301	-2.4528000765668923	2.4528000765668923	5.547199923433108	0.242	0.615	15.084050000000001	51.253099999999996	2.31364	74.38300000000001	215.11899999999997	133.45499999999998	51.062
Au1.0Sr1.801Eu3.41	-3.6614571683844668	3.6614571683844668	4.338542831615533	0.29	0.549	10.2033	79.82849999999999	2.5741300000000003	78.524	235.679	0.0	72.21
Au1.0Ba1.629Y3.993	-3.372686803646147	3.372686803646147	4.627313196353853	0.246	0.603	10.7861	88.366	2.7242800000000003	90.642	238.13799999999998	0.0	65.928
Au1.0Mn1.3Pr4.367	-2.9843325942315806	2.9843325942315806	5.015667405768419	0.195	0.655	11.9345	57.225	2.24915	48.17	229.27500000000003	0.0	0.0
Au1.0In1.935Cu3.516	-1.5191247388151954	1.5191247388151954	6.480875261184805	0.3	0.545	10.047	54.3555	2.53235	91.285	197.89	57.9	0.0
Au1.0Pt1.503Tm3.786	-2.2029846072601815	2.2029846072601815	5.7970153927398185	0.239	0.602	17.820299999999996	93.9336	2.4607	62.397999999999996	221.587	0.0	0.0
Au1.0Ca1.792Sb4.153	-3.13667352797479	3.13667352797479	4.86332647202521	0.258	0.598	27.802599999999998	41.075199999999995	2.40278	81.394	213.60199999999998	0.0	182.786
Au1.0Pt1.987Lu3.636	-2.258933363210775	2.258933363210775	5.741066636789225	0.3	0.549	18.3836	99.6868	2.47798	40.962	219.19	0.0	0.0
Au1.0Yb1.405Cu3.924	-1.3970180844552162	1.3970180844552162	6.602981915544784	0.222	0.62	12.1248	68.487	2.48414	87.214	205.50400000000002	0.0	0.0
Au1.0Pt2.066Ce4.226	-2.5936653469756275	2.5936653469756275	5.4063346530243725	0.283	0.579	12.4818	75.64179999999999	2.7065599999999996	69.39099999999999	229.71499999999997	0.0	0.0
Au1.0Sn1.642Cu4.115	-1.3780920396888003	1.3780920396888003	6.6219079603112	0.243	0.609	11.52941	55.5754	2.5440099999999997	79.66199999999999	203.767	52.731	0.0
Au1.0U1.855Bi4.391	-2.0736394062452854	2.0736394062452854	5.926360593754715	0.256	0.606	11.5974	119.31	2.2119	98.29599999999999	216.67000000000002	0.0	125.442
Au1.0Y1.935Cu4.304	-1.35685946824199	1.35685946824199	6.64314053175801	0.267	0.594	12.5589	72.80460000000001	2.5637999999999996	87.888	207.89999999999998	0.0	0.0
Au1.0Nd1.735V3.716	-2.4422059798162374	2.4422059798162374	5.557794020183763	0.269	0.576	13.9739	47.9758	2.01749	77.816	216.69299999999998	0.0	0.0
Au1.0V1.551Pt3.859	-1.5017176656191813	1.5017176656191813	6.498282334380819	0.242	0.602	18.0912	92.621	2.79562	61.11	211.704	0.0	0.0
Au1.0Lu1.006Sc4.404	-2.395347937552182	2.395347937552182	5.604652062447818	0.157	0.687	15.845189999999999	46.283100000000005	2.27837	55.534000000000006	216.257	0.0	0.0
Au1.0Pt2.094Al4.101	-2.196337874387096	2.196337874387096	5.803662125612904	0.291	0.57	13.4969	51.8092	2.49442	34.98	196.60899999999998	0.0	104.88
Au1.0Sc1.449U3.962	-2.6486404969641706	2.6486404969641706	5.351359503035829	0.226	0.618	13.34762	96.8686	2.0303	84.336	230.91199999999998	0.0	0.0
Au1.0Sb1.252Cu4.206	-1.5151147966728127	1.5151147966728127	6.484885203327187	0.194	0.652	18.1618	57.4332	2.5322999999999998	81.646	200.926	0.0	39.964
Au1.0Tl2.0Te3.363	-2.628094408879363	2.628094408879363	5.371905591120637	0.314	0.528	21.83238	73.901	2.1384600000000002	35.182	203.91	170.312	0.0
Au1.0Te1.833Cu4.413	-1.4209175255315456	1.4209175255315456	6.579082474468454	0.253	0.609	18.533340000000003	55.7231	2.4163699999999997	63.726	201.014	52.118	0.0
Au1.0Pt1.64Ga4.027	-1.7011376392193949	1.7011376392193949	6.298862360780605	0.246	0.604	10.14256	81.3484	2.44304	76.492	197.44599999999997	112.948	0.0
Au1.0Ga1.115Mn4.295	-2.3623008659838582	2.3623008659838582	5.637699134016142	0.174	0.67	11.947460000000001	51.6464	1.64772	49.452	203.272	32.538	0.0
Au1.0Pt1.36Tl3.258	-1.6864110482039312	1.6864110482039312	6.313588951796069	0.242	0.58	9.5456	116.836	2.63204	61.66	203.31799999999998	113.67999999999999	0.0
Au1.0La1.708Ba3.503	-2.926045370265358	2.926045370265358	5.073954629734642	0.275	0.564	9.21	55.644	3.0250199999999996	62.537	252.43099999999998	0.0	151.152
Au1.0Pt1.872Ca3.846	-3.7756808650392992	3.7756808650392992	4.224319134960701	0.279	0.573	12.3313	59.14790000000001	2.88614	83.589	223.676	0.0	132.363
Au1.0Al2.075Cu4.451	-1.6407532978532302	1.6407532978532302	6.35924670214677	0.276	0.592	12.2964	46.85196	2.45272	66.35	195.27800000000002	0.0	50.784000000000006
Au1.0Gd1.779Er4.117	-2.8018297673800907	2.8018297673800907	5.198170232619909	0.258	0.597	16.1234	79.4383	2.2797099999999997	86.241	228.115	0.0	0.0
Au1.0Pt1.571Cr4.231	-1.6750083606851662	1.6750083606851662	6.324991639314834	0.231	0.622	19.4943	62.352199999999996	2.00494	72.852	208.793	0.0	0.0
Au1.0Er1.96Yb3.745	-2.599393954173544	2.599393954173544	5.400606045826456	0.292	0.558	12.063199999999998	86.85759999999999	2.1733000000000002	92.356	224.86200000000002	0.0	0.0
Au1.0Sr1.44Cu3.584	-2.207566191516503	2.207566191516503	5.792433808483497	0.239	0.595	11.8196	72.0805	2.6998499999999996	78.187	211.65499999999997	0.0	59.510999999999996
Au1.0Bi2.104Ge4.304	-2.1708244630684623	2.1708244630684623	5.829175536931538	0.284	0.581	26.204399999999996	87.25379999999998	2.1893899999999995	92.827	210.269	0.0	181.379
Au1.0Ce1.645Cu3.934	-1.5609483613448516	1.5609483613448516	6.439051638655148	0.25	0.598	11.944600000000001	59.968199999999996	2.56874	83.064	210.236	0.0	0.0
Au1.0Pt2.0Nd4.407	-2.293877092386449	2.293877092386449	5.706122907613551	0.27	0.595	11.2715	77.68900000000001	2.67915	43.18000000000001	228.605	0.0	0.0
Au1.0Cu1.318Cu4.051	-1.2127369784246964	1.2127369784246964	6.787263021575304	0.207	0.636	12.9686	60.963699999999996	2.60809	84.099	198.826	0.0	0.0
Au1.0Tm1.798In3.155	-1.9684090891692874	1.9684090891692874	6.031590910830713	0.302	0.53	9.434999999999999	59.2506	2.3226199999999997	91.158	206.796	102.29	0.0
Au1.0Eu1.544Gd4.168	-3.1042101636362114	3.1042101636362114	4.895789836363789	0.23	0.621	13.947700000000001	71.2724	2.3404000000000003	87.217	231.25	0.0	0.0
Au1.0Pt1.919La4.434	-2.606648236690136	2.606648236690136	5.393351763309864	0.261	0.603	12.9125	72.7504	2.70202	37.754999999999995	231.226	0.0	0.0
Au1.0Cr2.153Sr3.792	-4.28893833602019	4.28893833602019	3.7110616639798097	0.31	0.546	12.8304	78.071	2.4271000000000003	69.738	230.63	0.0	135.954
Au1.0Pr1.748Cu4.252	-1.4499771463978783	1.4499771463978783	6.550022853602122	0.25	0.608	12.5594	60.0672	2.56546	74.334	209.76999999999998	0.0	0.0
Au1.0Pt1.876Sn3.654	-1.9805946092698097	1.9805946092698097	6.01940539073019	0.287	0.559	11.56443	67.4109	2.6623400000000004	61.585	215.176	121.30300000000001	0.0
Au1.0Lu1.494Pr4.006	-3.0563003651615315	3.0563003651615315	4.9436996348384685	0.23	0.617	13.359300000000001	69.2779	2.3705100000000003	47.448	232.55599999999998	0.0	0.0
Au1.0Ba2.038Eu4.481	-3.7061453862782905	3.7061453862782905	4.2938546137217095	0.271	0.596	10.074200000000001	63.7375	2.6610500000000004	83.009	241.15	0.0	72.628
Au1.0In1.643Y4.35	-2.3603277366995714	2.3603277366995714	5.639672263300429	0.235	0.622	9.7495	85.5305	2.4633	98.971	220.261	45.355	0.0
Au1.0Ge2.146Cu4.153	-1.6499308243996902	1.6499308243996902	6.35006917560031	0.294	0.569	19.9698	63.768299999999996	2.43605	85.72299999999998	202.87599999999998	0.0	62.034
Au1.0Pt1.184Lu3.951	-2.4237730596263694	2.4237730596263694	5.576226940373631	0.193	0.644	18.253300000000003	97.35480000000001	2.3506400000000003	40.422	220.247	0.0	0.0
Au1.0Ca1.864Cu4.286	-2.1229521904442477	2.1229521904442477	5.877047809555752	0.261	0.6	11.8366	51.4163	2.6435	89.283	207.851	0.0	60.291000000000004
Au1.0Pt1.331Tm4.426	-2.307914941503843	2.307914941503843	5.692085058496157	0.197	0.655	17.8273	92.205	2.40009	63.120000000000005	222.31799999999998	0.0	0.0
Au1.0Yb1.739Ce4.5	-3.1127144120903685	3.1127144120903685	4.8872855879096315	0.24	0.621	9.5013	66.0822	2.37096	84.759	234.054	0.0	0.0
Au1.0Mn1.526V4.059	-2.0898436181309066	2.0898436181309066	5.910156381869093	0.232	0.617	15.8519	42.4979	1.72953	79.255	207.807	0.0	0.0
Au1.0Sn2.0Sb3.803	-2.8610906444519264	2.8610906444519264	5.138909355548074	0.294	0.559	26.152480000000004	44.5513	2.30729	71.47	210.41000000000003	63.797999999999995	115.15400000000001
Au1.0Pt0.92Cu4.215	-1.0192232184167578	1.0192232184167578	6.980776781583242	0.15	0.687	13.9724	70.66329999999999	2.71381	77.691	201.484	0.0	0.0
Au1.0V1.657Bi4.336	-2.014218521649446	2.014218521649446	5.985781478350554	0.237	0.62	12.7359	97.36250000000001	2.19413	98.625	208.001	0.0	128.34
Au1.0Y2.137Cu4.496	-1.381214506055989	1.381214506055989	6.618785493944011	0.28	0.589	12.5538	73.0451	2.5620700000000003	88.117	208.438	0.0	0.0
Au1.0Pt1.427Sc3.671	-1.9636749309854276	1.9636749309854276	6.036325069014572	0.234	0.602	16.20254	58.0042	2.56746	56.628	214.36800000000002	0.0	0.0
Au1.0Nd1.232Al3.418	-2.299362298648334	2.299362298648334	5.700637701351666	0.218	0.605	10.1659	35.0744	2.24955	34.836999999999996	201.29999999999998	0.0	111.32
Au1.0Tl1.925Te3.878	-2.697730381818082	2.697730381818082	5.302269618181918	0.283	0.57	23.03993	70.532	2.1147099999999996	32.486	204.34599999999998	172.88799999999998	0.0
Au1.0U2.036U4.27	-2.3976250179081466	2.3976250179081466	5.602374982091853	0.279	0.585	12.64	119.435	1.9034	93.54599999999999	237.54199999999997	0.0	0.0
Au1.0Pt1.816Cu3.513	-0.9795712019270946	0.9795712019270946	7.020428798072905	0.287	0.555	14.891300000000001	78.8505	2.80649	71.765	203.723	0.0	0.0
Au1.0Sc1.588Tl4.169	-2.0641207638866	2.0641207638866	5.9358792361134	0.235	0.617	8.25962	95.4015	2.36444	64.264	203.12900000000002	120.932	0.0
Au1.0Te1.067Pt4.061	-2.026841185420146	2.026841185420146	5.973158814579854	0.174	0.662	21.21432	99.64099999999999	2.93752	41.672	211.732	35.843999999999994	0.0
Au1.0Sb0.748Ga4.547	-2.0389066004631644	2.0389066004631644	5.961093399536836	0.119	0.723	10.801070000000001	65.6762	2.16613	86.264	193.74099999999999	135.201	24.514
Au1.0Pt2.177Cu3.922	-0.9886188230803183	0.9886188230803183	7.011381176919682	0.307	0.553	15.0417	79.0537	2.8165500000000003	70.869	203.953	0.0	0.0
Au1.0Ga1.727Mn4.468	-2.370521436088712	2.370521436088712	5.629478563911288	0.24	0.621	11.4422	51.9577	1.6683400000000002	52.25999999999999	201.93099999999998	44.879999999999995	0.0
Au1.0Gd1.993Ca4.254	-3.6342436930167565	3.6342436930167565	4.3657563069832435	0.275	0.587	11.0771	44.322100000000006	2.5983600000000004	96.806	229.47899999999998	0.0	135.59699999999998
Au1.0Al1.855Ba4.391	-3.1010128888657604	3.1010128888657604	4.89898711113424	0.256	0.606	9.1812	43.55196	2.9476199999999997	61.522000000000006	239.04399999999998	0.0	209.512
Au1.0Pt1.479Cu3.576	-0.9707037377805721	0.9707037377805721	7.029296262219428	0.244	0.59	14.588799999999999	76.578	2.7768599999999997	73.58	202.92200000000003	0.0	0.0
Au1.0Er0.791Cr3.311	-1.9577335310055615	1.9577335310055615	6.0422664689944385	0.155	0.649	18.803800000000003	54.7054	1.7687400000000002	83.384	211.133	0.0	0.0
Au1.0La1.274Er3.44	-2.956241757387537	2.956241757387537	5.043758242612463	0.223	0.602	14.8244	76.87299999999999	2.3449600000000004	72.495	229.497	0.0	0.0
Au1.0Pt1.207Cu3.228	-0.9781066743692639	0.9781066743692639	7.021893325630736	0.222	0.594	14.4506	76.4806	2.77126	74.74199999999999	203.086	0.0	0.0
Au1.0Bi1.316Yb3.339	-2.478520470313776	2.478520470313776	5.521479529686224	0.233	0.591	10.2425	98.2545	2.21718	97.023	219.675	0.0	48.231
Au1.0Cu0.984Cu3.279	-1.1880436085838149	1.1880436085838149	6.811956391416185	0.187	0.623	12.962	63.079	2.6203	84.33000000000001	199.42000000000002	0.0	0.0
Au1.0Ce1.147Ge3.503	-2.983049638718339	2.983049638718339	5.016950361281661	0.203	0.62	26.8883	70.31559999999999	2.2378400000000003	87.147	217.824	0.0	130.82
Au1.0Sr1.063Nd3.173	-3.157759740601808	3.157759740601808	4.842240259398192	0.203	0.606	8.412	73.48920000000001	2.5867	49.568	236.255	0.0	50.547000000000004
Au1.0Pt0.923Cu3.571	-1.0001223654167886	1.0001223654167886	6.999877634583211	0.168	0.65	14.089200000000002	72.999	2.73326	77.05000000000001	202.132	0.0	0.0
Au1.0Pt1.138Sr3.159	-3.388966809778183	3.388966809778183	4.611033190221817	0.215	0.597	11.5501	102.745	2.99172	60.236	234.894	0.0	148.653
Au1.0Tm1.242La3.376	-3.022833991781222	3.022833991781222	4.977166008218778	0.221	0.601	12.3548	65.8526	2.4228099999999997	45.189	234.30200000000002	0.0	0.0
Au1.0Cr1.412In2.936	-1.9952241408033764	1.9952241408033764	6.004775859196624	0.264	0.549	9.727340000000002	45.801100000000005	2.15986	96.957	200.359	105.95700000000001	0.0
Au1.0Pt0.826Cu3.609	-1.0108432672380196	1.0108432672380196	6.98915673276198	0.152	0.664	13.9816	72.1336	2.72296	77.75200000000001	201.89600000000002	0.0	0.0
Au1.0Pt1.393Gd3.077	-2.432088510567394	2.432088510567394	5.567911489432606	0.255	0.563	16.092399999999998	86.1172	2.61042	75.651	225.219	0.0	0.0
Au1.0Eu0.989Cu3.446	-1.3405288932832127	1.3405288932832127	6.659471106716787	0.182	0.634	12.5082	64.62360000000001	2.57076	84.834	206.40999999999997	0.0	0.0
Au1.0Ba1.489Sn3.005	-3.057484360189097	3.057484360189097	4.942515639810903	0.271	0.547	8.310690000000001	49.730199999999996	2.6973900000000004	71.71799999999999	230.275	118.69900000000001	72.628
Au1.0Pr1.388Y3.673	-2.5904047505551278	2.5904047505551278	5.409595249444872	0.229	0.606	11.6687	91.18530000000001	2.4956300000000002	84.314	230.862	0.0	0.0
Au1.0Ge1.094Eu3.115	-3.37623070629136	3.37623070629136	4.62376929370864	0.21	0.598	16.464599999999997	72.465	2.3479599999999996	87.398	225.928	0.0	44.309999999999995
Au1.0In1.515Pr3.545	-2.746979290819853	2.746979290819853	5.253020709180147	0.25	0.585	9.5375	55.959500000000006	2.45495	67.34	223.95999999999998	48.25	0.0
Au1.0Lu1.321Tm3.739	-2.582901841020445	2.582901841020445	5.417098158979555	0.218	0.617	17.650399999999998	88.0562	2.1572299999999998	60.442	224.201	0.0	0.0
Au1.0Pt1.605Cu3.377	-0.9716792185985197	0.9716792185985197	7.02832078140148	0.268	0.564	14.7492	78.1966	2.7941599999999998	72.562	203.36599999999999	0.0	0.0
Au1.0Yb1.497Lu3.277	-2.4230313758759676	2.4230313758759676	5.576968624124032	0.259	0.567	15.4836	91.7899	2.1205499999999997	56.568999999999996	222.56399999999996	0.0	0.0
Au1.0Mn0.888Ce3.73	-3.0919059402250655	3.0919059402250655	4.9080940597749345	0.158	0.664	10.3052	57.95740000000001	2.31244	73.21600000000001	231.17000000000002	0.0	0.0
Au1.0Ca1.153Cu3.528	-1.8751977186356887	1.8751977186356887	6.124802281364311	0.203	0.621	12.0716	55.5638	2.6455699999999998	88.292	206.27299999999997	0.0	46.893
Au1.0Y1.278Pt3.633	-1.8701649793513315	1.8701649793513315	6.1298350206486685	0.216	0.614	16.743	110.417	3.00556	60.938	217.06	0.0	0.0
Au1.0Pt0.61Sb3.268	-3.060890792370368	3.060890792370368	4.939109207629632	0.125	0.67	31.685500000000005	59.87700000000001	2.4441	70.35000000000001	208.51500000000001	0.0	138.02
Au1.0V1.439Cu3.409	-1.4385665825156133	1.4385665825156133	6.561433417484387	0.246	0.583	14.0728	56.1047	2.38203	87.149	201.784	0.0	0.0
Au1.0Sn1.641V3.769	-2.282216294339987	2.282216294339987	5.717783705660013	0.256	0.588	14.09672	42.071600000000004	1.9909999999999999	86.53999999999999	210.652	55.552	0.0
Au1.0Pt1.578Bi3.634	-2.314802796277431	2.314802796277431	5.685197203722569	0.254	0.585	13.4411	117.41699999999999	2.60933	84.32	209.651	0.0	121.095
Au1.0Nd1.038U3.456	-2.6056331007502136	2.6056331007502136	5.394366899249786	0.189	0.629	11.5969	106.4648	2.07383	81.93199999999999	235.708	0.0	0.0
Au1.0Sc1.368Cu2.813	-1.3199014375611462	1.3199014375611462	6.680098562438854	0.264	0.543	13.69268	55.4041	2.53165	76.69500000000001	204.49	0.0	0.0
Au1.0U1.708Ga3.786	-2.8225105643482387	2.8225105643482387	5.177489435651761	0.263	0.583	8.54397	84.3083	2.0732999999999997	89.886	205.35999999999999	109.02099999999999	0.0
Au1.0Pt1.588Al3.062	-2.1745848197196267	2.1745848197196267	5.825415180280373	0.281	0.542	13.4923	54.904720000000005	2.5167	37.468	197.459	0.0	99.72800000000001
Au1.0Sb1.184Te3.222	-2.9390461846193485	2.9390461846193485	5.0609538153806515	0.219	0.596	31.910379999999996	49.3839	2.09577	33.767999999999994	207.48	122.776	45.114
Au1.0Pt1.424Cu3.642	-0.9803343277393246	0.9803343277393246	7.019665672260675	0.235	0.601	14.554499999999999	76.1209	2.7757499999999995	74.133	203.161	0.0	0.0
Au1.0Tl1.68Sc3.863	-1.9403071088044195	1.9403071088044195	6.0596928911955805	0.257	0.591	12.38614	60.6481	2.3414	61.617999999999995	210.179	50.372	0.0
Au1.0Te1.761Tl3.69	-2.2432006932992277	2.2432006932992277	5.756799306700772	0.273	0.572	13.99886	95.44800000000001	2.25934	50.233	201.52	168.35	0.0
Au1.0Ga1.267Cu3.8	-1.3644850954802976	1.3644850954802976	6.635514904519702	0.209	0.627	11.43131	63.4502	2.4986499999999996	85.283	197.285	39.083	0.0
Au1.0Al1.449Ba3.539	-3.176640650637964	3.176640650637964	4.823359349362036	0.242	0.591	9.2884	46.16222	2.9539099999999996	62.771	238.654	0.0	202.916
Au1.0Gd1.538Mn3.878	-2.4129202259709475	2.4129202259709475	5.5870797740290525	0.24	0.605	13.823799999999999	54.3895	1.75062	53.07	213.569	0.0	0.0
Au1.0La1.761Ca3.374	-3.768984439712658	3.768984439712658	4.231015560287342	0.287	0.55	9.6864	41.9546	2.6555	78.495	231.673	0.0	127.05000000000001
Au1.0Pt1.645Cr3.934	-1.6395466940215124	1.6395466940215124	6.360453305978488	0.25	0.598	19.4286	64.3278	2.0491800000000002	72.118	208.96599999999998	0.0	0.0
Au1.0Er1.346Cu3.827	-1.2990165626861971	1.2990165626861971	6.700983437313803	0.218	0.62	13.8832	67.0394	2.5227399999999998	84.57	206.11	0.0	0.0
Au1.0Pt1.816Yb3.319	-1.7851263436488383	1.7851263436488383	6.214873656351162	0.296	0.541	12.8948	97.9075	2.51159	78.987	220.196	0.0	0.0
Au1.0Bi1.967Er3.7	-2.5369509671903847	2.5369509671903847	5.463049032809615	0.295	0.555	14.681500000000002	95.5515	2.295	90.76500000000001	220.26	0.0	61.065
Au1.0Ce1.615Cu2.972	-1.6684387095951019	1.6684387095951019	6.331561290404898	0.289	0.532	11.7793	61.5936	2.5728799999999996	83.09700000000001	212.516	0.0	0.0
Au1.0Cu1.865Cu3.551	-1.2076198707955843	1.2076198707955843	6.792380129204416	0.291	0.554	12.9818	60.950500000000005	2.61027	84.17500000000001	199.004	0.0	0.0
Au1.0Pt1.503Ge3.702	-3.0555568357377263	3.0555568357377263	4.944443164262274	0.242	0.596	28.760999999999996	84.48179999999999	2.44024	77.214	211.756	0.0	125.756
Au1.0Tm1.151Nd3.436	-2.802908033101277	2.802908033101277	5.197091966898723	0.206	0.615	10.4481	69.9478	2.39841	50.20399999999999	232.053	0.0	0.0
Au1.0Sr1.732La3.98	-3.358828995129815	3.358828995129815	4.641171004870185	0.258	0.593	9.9528	68.80439999999999	2.6235	43.199	240.22699999999998	0.0	64.242
Au1.0Pt4.614In3.158	-0.9541765015942589	0.9541765015942589	7.045823498405741	0.526	0.36	12.995000000000001	83.096	2.86512	69.82	205.91400000000004	69.48	0.0
Au1.0Cr4.195In2.617	-2.132627172595388	2.132627172595388	5.867372827404612	0.537	0.335	14.007500000000002	41.236200000000004	1.85847	90.862	202.669	64.655	0.0
Au1.0Pt3.73In3.467	-1.0061896941198638	1.0061896941198638	6.993810305880136	0.455	0.423	11.90408	77.8389	2.8033400000000004	74.441	204.662	81.639	0.0
Au1.0Eu2.221In2.914	-2.0715337502976467	2.0715337502976467	5.928466249702353	0.362	0.475	7.435899999999999	54.9255	2.3974399999999996	96.627	211.627	91.675	0.0
Au1.0Pr4.339Sr3.136	-3.656180022583854	3.656180022583854	4.343819977416146	0.512	0.37	10.33	74.6784	2.6486400000000003	54.608	240.262	0.0	92.13
Au1.0Pt4.75In3.179	-0.9542046256436434	0.9542046256436434	7.045795374356357	0.532	0.356	13.07456	83.4268	2.86952	69.452	205.992	68.708	0.0
Au1.0Ba4.911In3.018	-3.0760752418065316	3.0760752418065316	4.923924758193468	0.55	0.338	6.825480000000001	46.7084	2.9469400000000006	86.39600000000002	236.602	65.23400000000001	147.4
Au1.0In3.551In2.801	-1.7903457960824376	1.7903457960824376	6.209654203917562	0.483	0.381	4.55744	40.9552	2.3843199999999998	104.688	195.856	166.752	0.0
Au1.0Pt4.363In2.702	-0.9532437864815035	0.9532437864815035	7.0467562135184965	0.541	0.335	13.337000000000002	85.2085	2.88542	68.645	206.424	64.655	0.0
Au1.0Lu4.528In2.346	-2.3765523968468267	2.3765523968468267	5.623447603153173	0.575	0.298	13.63708	74.0514	2.17174	59.416	213.49199999999996	57.513999999999996	0.0
Au1.0Ge4.719In2.545	-1.853588706060445	1.853588706060445	6.146411293939555	0.571	0.308	23.565679999999993	59.9402	2.19801	94.66499999999999	205.81900000000002	59.444	120.481
Au1.0Ca4.444In2.629	-2.499242046229636	2.499242046229636	5.500757953770364	0.551	0.326	7.38856	33.8951	2.5995800000000004	102.79500000000002	216.735	62.918	127.281
Au1.0Mn5.009Sn2.832	-2.6067219036688947	2.6067219036688947	5.393278096331105	0.566	0.32	11.293199999999999	42.587199999999996	1.7791199999999998	47.95	209.652	69.44	0.0
Au1.0Pt4.655In2.748	-0.9587843936157503	0.9587843936157503	7.04121560638425	0.554	0.327	13.503020000000001	85.86810000000001	2.89454	67.85900000000001	206.579	63.111000000000004	0.0
Au1.0Yb4.117In2.695	-2.754849328927399	2.754849328927399	5.245150671072601	0.527	0.345	7.6114999999999995	69.36	2.2159899999999997	99.554	213.079	66.585	0.0
Au1.0Pt4.593In2.537	-0.9678285185008786	0.9678285185008786	7.032171481499121	0.565	0.312	13.722019999999999	87.13159999999999	2.90736	67.054	206.88299999999998	60.216	0.0
Au1.0Y4.621In2.435	-2.378804911190298	2.378804911190298	5.621195088809702	0.573	0.302	9.16122	80.4086	2.4433399999999996	99.62799999999999	217.75799999999998	58.286	0.0
Au1.0Pt4.858In2.475	-0.985815716797191	0.985815716797191	7.014184283202809	0.583	0.297	13.98932	88.38109999999999	2.92242	65.899	207.17999999999998	57.321	0.0
Au1.0Sn4.382In2.252	-1.6004145492458104	1.6004145492458104	6.39958545075419	0.574	0.295	6.69668	41.5599	2.38122	80.66499999999999	209.527	181.493	0.0
Au1.0Pt4.65In2.683	-0.9614248731950301	0.9614248731950301	7.03857512680497	0.558	0.322	13.578320000000001	86.28860000000002	2.8989200000000004	67.574	206.68	62.146	0.0
Au1.0Nd4.608In2.717	-2.574657831393986	2.574657831393986	5.425342168606014	0.553	0.326	6.525060000000001	52.7714	2.4108100000000006	64.48400000000001	220.76500000000001	62.918	0.0
Au1.0Sc4.648In2.549	-1.9911775360413664	1.9911775360413664	6.008822463958634	0.567	0.311	11.51705	35.105999999999995	2.32461	74.875	208.03599999999997	60.023	0.0
Au1.0V4.721In2.475	-2.149416758530788	2.149416758530788	5.850583241469212	0.576	0.302	12.62612	38.718599999999995	1.9781999999999997	98.01400000000001	203.62599999999998	58.286	0.0
Au1.0Tl4.422In2.391	-2.208222089123855	2.208222089123855	5.791777910876145	0.566	0.306	5.075419999999999	91.0398	2.3736999999999995	79.35399999999998	197.386	169.994	0.0
Au1.0U4.782In2.29	-3.081355055415524	3.081355055415524	4.918644944584476	0.593	0.284	9.984839999999998	93.7412	2.0471	97.28999999999999	224.26099999999997	54.812	0.0
Au1.0Pt4.914In2.716	-0.9753600884306275	0.9753600884306275	7.0246399115693725	0.57	0.315	13.740699999999999	86.9795	2.91002	66.945	207.029	60.795	0.0
Au1.0Te4.492In2.842	-2.3630495360785684	2.3630495360785684	5.636950463921432	0.539	0.341	21.50188	42.6563	2.1156800000000002	48.903999999999996	202.527	176.847	0.0
Au1.0Pt5.008In2.189	-1.0334853005921385	1.0334853005921385	6.9665146994078615	0.611	0.267	14.46872	90.89609999999999	2.94998	63.989000000000004	207.782	51.531000000000006	0.0
Au1.0Sb4.294In2.643	-2.003126834864646	2.003126834864646	5.996873165135354	0.541	0.333	24.176080000000002	42.154	2.29697	84.84100000000001	202.67900000000003	64.269	111.44600000000001
Au1.0La4.734In2.331	-2.860023257389548	2.860023257389548	5.139976742610452	0.587	0.289	8.399339999999999	49.6123	2.4473199999999995	56.757999999999996	224.95399999999998	55.776999999999994	0.0
Au1.0Gd4.121In2.029	-2.586926049065183	2.586926049065183	5.413073950934817	0.577	0.284	11.66134	61.58	2.34294	93.187	219.79000000000002	54.812	0.0
Au1.0Al4.524In2.54	-2.101906200952527	2.101906200952527	5.898093799047473	0.561	0.315	8.5046	26.384259999999998	2.21419	55.524	190.555	60.795	103.224
Au1.0Ga4.29In2.766	-2.0021884006388966	2.0021884006388966	5.997811599361103	0.532	0.343	5.67926	56.283100000000005	2.21498	94.67699999999999	192.21900000000002	165.68300000000002	0.0
Au1.0Pt4.797In2.678	-0.9668892426823694	0.9668892426823694	7.033110757317631	0.566	0.316	13.69076	86.7868	2.9052	67.072	206.798	60.988	0.0
Au1.0Er4.832In2.571	-2.407532596895547	2.407532596895547	5.592467403104453	0.575	0.306	12.41076	67.0983	2.28753	92.327	216.19899999999998	59.058	0.0
Au1.0Pt4.689In2.723	-0.9666669630706979	0.9666669630706979	7.033333036929302	0.558	0.324	13.572040000000003	86.2322	2.9006000000000003	67.69800000000001	206.85200000000003	62.532000000000004	0.0
Au1.0Pt4.654In2.213	-0.9965793355934736	0.9965793355934736	7.003420664406526	0.591	0.281	14.18436	89.6213	2.9319800000000003	65.137	207.294	54.233000000000004	0.0
Au1.0Bi4.459In2.738	-2.2634930980770136	2.2634930980770136	5.736506901922986	0.544	0.334	8.58004	89.09620000000001	2.34844	102.206	203.178	64.462	112.608
Au1.0Sr4.787In2.418	-3.3292699763750955	3.3292699763750955	4.6707300236249045	0.584	0.295	7.312099999999999	78.1535	2.7400199999999995	76.417	228.459	56.934999999999995	145.416
Au1.0Pt4.938In2.912	-0.9602701469610979	0.9602701469610979	7.039729853038902	0.558	0.329	13.511540000000002	85.68870000000001	2.89458	67.69300000000001	206.53300000000002	63.497	0.0
Au1.0Ce4.929In2.92	-2.6458629739828083	2.6458629739828083	5.354137026017192	0.557	0.33	7.479500000000001	49.51140000000001	2.42576	89.483	222.666	63.690000000000005	0.0
Au1.0Cu4.587In2.678	-1.5857270417248426	1.5857270417248426	6.414272958275157	0.555	0.324	9.82004	51.657700000000006	2.51377	91.623	197.20600000000002	62.532000000000004	0.0
Au1.0Tm4.982In2.867	-2.3784574499919424	2.3784574499919424	5.621542550008058	0.563	0.324	12.861839999999999	67.9786	2.21805	80.87	214.51500000000001	62.532000000000004	0.0
Au1.0Pt4.754In2.443	-0.9833516472422286	0.9833516472422286	7.016648352757771	0.58	0.298	13.959079999999998	88.3014	2.92084	66.066	207.16199999999998	57.513999999999996	0.0
Au1.0Ba3.851In2.612	-3.0972506984148325	3.0972506984148325	4.9027493015851675	0.516	0.35	6.881	48.111000000000004	2.92488	87.178	234.514	67.55	138.288
Au1.0Cr4.015In2.338	-2.129706025644211	2.129706025644211	5.870293974355789	0.546	0.318	14.243480000000002	41.938	1.8546999999999998	90.49200000000002	202.954	61.374	0.0
Au1.0Pr4.382In2.748	-2.611633055590996	2.611633055590996	5.388366944409004	0.539	0.338	8.76698	51.37570000000001	2.42477	70.952	220.91600000000003	65.23400000000001	0.0
Au1.0Eu4.882In2.521	-2.618742412072854	2.618742412072854	5.381257587927146	0.581	0.3	8.6017	58.2065	2.3679699999999997	92.776	219.901	57.9	0.0
Au1.0Pt4.675In2.872	-0.9554580393815248	0.9554580393815248	7.044541960618475	0.547	0.336	13.36886	85.11080000000001	2.8867200000000004	68.36200000000001	206.397	64.848	0.0
Au1.0Pt4.268In2.862	-0.9511225198187399	0.9511225198187399	7.04887748018126	0.525	0.352	13.06442	83.78359999999999	2.8697600000000003	69.734	206.08299999999997	67.93599999999999	0.0
Au1.0Lu4.238In2.967	-2.3270316096542247	2.3270316096542247	5.672968390345775	0.517	0.362	12.66812	70.236	2.19182	64.19	211.78199999999998	69.866	0.0
Au1.0Pt4.709In2.838	-0.9570823693706636	0.9570823693706636	7.042917630629336	0.551	0.332	13.43462	85.4456	2.89048	68.09400000000001	206.47700000000003	64.07600000000001	0.0
Au1.0In4.692In2.855	-1.8001753104403226	1.8001753104403226	6.199824689559677	0.549	0.334	4.376180000000001	39.3269	2.37254	105.011	195.457	170.419	0.0
Au1.0Ge4.071In2.865	-1.848116406922725	1.848116406922725	6.151883593077275	0.513	0.361	21.66806	58.3097	2.21909	95.624	204.88	69.673	108.24300000000001
Au1.0Yb4.496In3.051	-2.754132257403773	2.754132257403773	5.245867742596227	0.526	0.357	7.50062	68.3621	2.20948	99.751	212.815	68.901	0.0
Au1.0Mn4.333In3.0	-2.29989807616956	2.29989807616956	5.70010192383044	0.52	0.36	9.677600000000002	42.392	1.8336000000000001	64.91999999999999	201.76	69.48	0.0
Au1.0Ca4.678In2.797	-2.4824284023685994	2.4824284023685994	5.517571597631401	0.552	0.33	7.3334	33.340599999999995	2.59396	102.786	216.454	63.690000000000005	127.51200000000001
Au1.0Sn4.161In2.903	-1.5732936953217198	1.5732936953217198	6.42670630467828	0.516	0.36	6.40892	40.8556	2.37688	83.22	207.988	181.452	0.0
Au1.0Pt5.0In2.772	-0.9689212990184082	0.9689212990184082	7.031078700981592	0.57	0.316	13.718359999999999	86.77879999999999	2.9064799999999997	66.87199999999999	206.79399999999998	60.988	0.0
Au1.0Y4.432In3.034	-2.338235624368136	2.338235624368136	5.661764375631864	0.523	0.358	8.69198	76.35940000000001	2.43362	100.18	215.682	69.094	0.0
Au1.0Pt4.528In2.61	-0.9669628409925135	0.9669628409925135	7.0330371590074865	0.557	0.321	13.593760000000001	86.4913	2.90214	67.697	206.916	61.953	0.0
Au1.0Pt4.238In2.959	-0.9526673633431315	0.9526673633431315	7.0473326366568685	0.517	0.361	12.92336	83.02829999999999	2.86162	70.28699999999999	205.90200000000002	69.673	0.0
Au1.0Nd3.883In2.93	-2.4456587688585145	2.4456587688585145	5.5543412311414855	0.497	0.375	6.3896	52.14790000000001	2.41415	68.543	218.55	72.375	0.0
Au1.0Pt3.952In3.056	-0.9651363068224921	0.9651363068224921	7.034863693177508	0.494	0.382	12.577119999999999	81.3896	2.84416	71.884	205.69799999999998	73.726	0.0
Au1.0U4.254In2.943	-3.1388707451562174	3.1388707451562174	4.8611292548437826	0.519	0.359	9.271339999999999	86.8287	2.085	98.179	220.474	69.28699999999999	0.0
Au1.0Tl4.176In2.832	-2.1641435586483615	2.1641435586483615	5.8358564413516385	0.522	0.354	5.0038599999999995	86.86519999999999	2.37458	81.492	197.38400000000001	170.63400000000001	0.0
Au1.0Sb4.368In2.632	-2.0099911138211617	2.0099911138211617	5.990008886178838	0.546	0.329	24.348740000000003	42.0873	2.2956	84.673	202.723	63.497	112.47600000000001
Au1.0V4.91In3.099	-2.1404883111911417	2.1404883111911417	5.859511688808858	0.545	0.344	12.079740000000001	37.8317	1.99277	98.57300000000001	202.961	66.392	0.0
Au1.0Te4.556In2.991	-2.343202920917091	2.343202920917091	5.656797079082909	0.533	0.35	21.282939999999996	42.364999999999995	2.1167	49.57899999999999	202.38600000000002	177.348	0.0
Au1.0Gd4.793In2.828	-2.5136434217201122	2.5136434217201122	5.486356578279888	0.556	0.328	11.172080000000001	58.7568	2.32744	93.90800000000002	218.23200000000003	63.304	0.0
Au1.0Ga4.465In2.409	-2.017421690493782	2.017421690493782	5.982578309506218	0.567	0.306	5.7926899999999995	57.647499999999994	2.20864	94.06799999999998	192.265	165.087	0.0
Au1.0Pt4.057In3.081	-0.9634438703278638	0.9634438703278638	7.036556129672136	0.499	0.379	12.64024	81.63669999999999	2.84762	71.583	205.75600000000003	73.147	0.0
Au1.0Sc4.339In2.726	-1.9590462884750064	1.9590462884750064	6.040953711524994	0.538	0.338	11.173340000000001	35.51520000000001	2.32846	76.37800000000001	207.44000000000003	65.23400000000001	0.0
Au1.0La5.018In3.156	-2.753138874670383	2.753138874670383	5.246861125329617	0.547	0.344	7.98664	47.6668	2.43322	60.293	222.639	66.392	0.0
Au1.0Pt4.607In2.582	-0.959453870550286	0.959453870550286	7.040546129449714	0.562	0.315	13.6599	86.7655	2.9016200000000003	67.165	206.60900000000004	60.795	0.0
Au1.0Pt4.224In2.239	-0.9741996946263836	0.9741996946263836	7.025800305373616	0.566	0.3	13.843399999999997	88.15799999999999	2.91512	66.8	207.134	57.9	0.0
Au1.0Ce4.0In2.576	-2.5700587405671023	2.5700587405671023	5.429941259432898	0.528	0.34	7.497200000000001	50.59160000000001	2.43464	89.97200000000001	221.644	65.62	0.0
Au1.0Al4.86In2.912	-2.1022066639593344	2.1022066639593344	5.897793336040666	0.554	0.332	8.35852	25.696240000000003	2.21002	56.31	190.40800000000002	64.07600000000001	101.936
Au1.0Bi4.746In2.451	-2.226590272163402	2.226590272163402	5.773409727836598	0.579	0.299	8.84744	92.27069999999999	2.3466899999999997	102.03099999999999	203.66799999999998	57.707	119.853
Au1.0Er4.47In2.106	-2.418326195571436	2.418326195571436	5.581673804428564	0.59	0.278	12.74388	68.9324	2.2933399999999997	91.77600000000001	217.01199999999997	53.654	0.0
Au1.0Cu4.58In2.824	-1.5988135253519768	1.5988135253519768	6.401186474648023	0.545	0.336	9.70356	51.2703	2.51003	91.89700000000002	197.13400000000001	64.848	0.0
Au1.0Sr4.138In3.0	-3.116254066350634	3.116254066350634	4.883745933649366	0.509	0.369	6.95114	73.3117	2.69414	80.07499999999999	224.27999999999997	71.217	126.741
Au1.0Pt4.365In2.563	-0.9523388431561202	0.9523388431561202	7.04766115684388	0.55	0.323	13.50078	86.1039	2.8928200000000004	67.90100000000001	206.453	62.339	0.0
Au1.0Tm3.796In2.504	-2.3078744164339	2.3078744164339	5.6921255835661	0.52	0.343	12.43978	67.8209	2.2445399999999998	82.311	213.55700000000002	66.19900000000001	0.0
Au1.0Pt4.328In2.305	-0.9735958778740468	0.9735958778740468	7.026404122125953	0.567	0.302	13.831219999999998	87.9846	2.9142	66.78399999999999	207.09099999999998	58.286	0.0
Au1.0Ba4.058In2.137	-3.1088195078892884	3.1088195078892884	4.891180492110712	0.564	0.297	7.1466199999999995	49.2211	2.97838	85.461	238.219	57.321	151.152
Au1.0Pt4.235In2.341	-0.9660714578073737	0.9660714578073737	7.033928542192626	0.559	0.309	13.70924	87.40070000000001	2.9073	67.303	206.952	59.637	0.0
Au1.0Lu4.392In2.616	-2.3616773426121673	2.3616773426121673	5.638322657387833	0.549	0.327	13.20682	72.37790000000001	2.18216	61.611000000000004	212.837	63.111000000000004	0.0
Au1.0Pr3.92In2.387	-2.619186517748357	2.619186517748357	5.380813482251643	0.537	0.327	8.887720000000002	52.562000000000005	2.4355700000000002	70.947	221.30900000000003	63.111000000000004	0.0
Au1.0Eu4.575In2.767	-2.538677374117574	2.538677374117574	5.461322625882426	0.549	0.332	8.38282	57.2911	2.37121	93.53800000000001	218.77100000000002	64.07600000000001	0.0
Au1.0Cr4.147In2.612	-2.1348652005465976	2.1348652005465976	5.865134799453402	0.535	0.337	13.984820000000003	41.3476	1.8633300000000004	91.004	202.85700000000003	65.04100000000001	0.0
Au1.0Ge4.496In2.023	-1.865835521540924	1.865835521540924	6.134164478459076	0.598	0.269	24.585739999999998	61.9271	2.1970799999999997	93.97500000000001	206.557	51.917	126.178
Au1.0Mn4.689In2.508	-2.321949164234109	2.321949164234109	5.678050835765891	0.572	0.306	10.22396	42.8442	1.78076	60.882	202.426	59.058	0.0
Au1.0Pt4.364In2.212	-0.9851322887901368	0.9851322887901368	7.014867711209863	0.576	0.292	13.988719999999999	88.8236	2.9232799999999997	66.164	207.29199999999997	56.355999999999995	0.0
Au1.0Ca4.812In2.735	-2.5095505497495836	2.5095505497495836	5.490449450250416	0.563	0.32	7.382599999999999	33.1339	2.59774	102.75900000000001	216.851	61.76	130.053
Au1.0In3.911In3.145	-1.8003654048085096	1.8003654048085096	6.19963459519149	0.485	0.39	4.4397	39.8975	2.37458	104.785	195.411	168.875	0.0
Au1.0Pt4.521In3.026	-0.9527558295907932	0.9527558295907932	7.047244170409207	0.529	0.354	13.072940000000001	83.60419999999999	2.8698	69.568	206.037	68.322	0.0
Au1.0Yb4.04In3.024	-2.6998013554119247	2.6998013554119247	5.300198644588075	0.501	0.375	7.4189	67.582	2.22157	99.882	212.137	72.375	0.0
Au1.0Pt4.288In3.186	-0.9591671470815148	0.9591671470815148	7.040832852918485	0.506	0.376	12.70436	81.7648	2.8488	71.092	205.598	72.568	0.0
Au1.0Y4.458In2.883	-2.355252343513974	2.355252343513974	5.644747656486026	0.535	0.346	8.816460000000001	77.4378	2.4409	100.252	216.578	66.77799999999999	0.0
Au1.0Sn4.157In3.107	-1.568973789728421	1.568973789728421	6.431026210271579	0.503	0.376	6.33077	40.5751	2.3750199999999997	83.81700000000001	207.613	181.719	0.0
Au1.0U4.696In3.0	-3.1519466565164107	3.1519466565164107	4.848053343483589	0.54	0.345	9.4007	88.1335	2.0689	98.025	221.33499999999998	66.585	0.0
Au1.0Nd4.533In2.808	-2.5716959257059973	2.5716959257059973	5.428304074294003	0.544	0.337	6.497020000000001	52.6149	2.4147800000000004	65.355	220.73700000000002	65.04100000000001	0.0
Au1.0Pt4.261In3.134	-0.9544102096084197	0.9544102096084197	7.04558979039158	0.507	0.373	12.727079999999999	81.9049	2.8480600000000003	70.90100000000001	205.446	71.989	0.0
Au1.0Pt4.27In2.926	-0.9518693208687905	0.9518693208687905	7.0481306791312095	0.521	0.357	12.98912	83.3631	2.86538	70.019	205.98199999999997	68.901	0.0
Au1.0Pt4.244In3.151	-0.9555269094398042	0.9555269094398042	7.044473090560196	0.505	0.375	12.694199999999999	81.7375	2.84618	71.035	205.406	72.375	0.0
Au1.0Pt3.672In3.141	-0.9805536218987774	0.9805536218987774	7.019446378101223	0.47	0.402	12.20792	79.6086	2.82116	73.334	205.088	77.586	0.0
Au1.0Pt4.073In3.057	-0.958649774869107	0.958649774869107	7.041350225130893	0.501	0.376	12.66986	81.7748	2.8472	71.342	205.603	72.568	0.0
Au1.0Pt3.808In3.192	-0.9771234547349668	0.9771234547349668	7.022876545265033	0.476	0.399	12.277939999999997	79.8537	2.82494	72.983	205.14499999999998	77.007	0.0
Au1.0Pt4.227In3.176	-0.960184415098019	0.960184415098019	7.039815584901981	0.503	0.378	12.66458	81.5994	2.8466	71.276	205.55899999999997	72.954	0.0
Au1.0Pt3.937In2.937	-0.9566203637146025	0.9566203637146025	7.0433796362853975	0.5	0.373	12.69158	82.0339	2.8487400000000003	71.34100000000001	205.667	71.989	0.0
Au1.0Pt4.353In3.05	-0.9537610539323529	0.9537610539323529	7.046238946067647	0.518	0.363	12.911179999999998	82.85489999999999	2.8607	70.271	205.859	70.059	0.0
Au1.0Pt4.317In3.017	-0.9533057497021797	0.9533057497021797	7.04669425029782	0.518	0.362	12.92072	82.9406	2.86132	70.25399999999999	205.88	69.866	0.0
Au1.0Pt4.371In3.241	-0.9564279360465884	0.9564279360465884	7.043572063953412	0.507	0.376	12.698459999999999	81.6478	2.8462	70.952	205.38299999999998	72.568	0.0
Au1.0Pt4.04In3.024	-0.9579933720070786	0.9579933720070786	7.042006627992921	0.501	0.375	12.679400000000001	81.8605	2.84782	71.325	205.624	72.375	0.0
Au1.0Pt4.171In2.959	-0.953324204669677	0.953324204669677	7.046675795330323	0.513	0.364	12.867140000000001	82.7792	2.85848	70.538	205.84300000000002	70.252	0.0
Au1.0Pt4.163In2.959	-0.9497644408587149	0.9497644408587149	7.050235559141285	0.512	0.364	12.84744	82.6662	2.8552400000000002	70.498	205.63	70.252	0.0
Au1.0Pt3.791In2.961	-0.9621902306144845	0.9621902306144845	7.0378097693855155	0.489	0.382	12.52982	81.2846	2.83964	72.044	205.489	73.726	0.0
Au1.0Pt3.906In2.914	-0.9597924777218694	0.9597924777218694	7.040207522278131	0.5	0.373	12.70438	82.1489	2.85166	71.431	205.881	71.989	0.0
Au1.0Pt4.143In2.794	-0.9503962747250405	0.9503962747250405	7.0496037252749595	0.522	0.352	13.04372	83.7896	2.8688000000000002	69.88399999999999	206.086	67.93599999999999	0.0
Au1.0Pt4.117In2.695	-0.9499162946168678	0.9499162946168678	7.050083705383132	0.527	0.345	13.145	84.37950000000001	2.87474	69.515	206.228	66.585	0.0
Au1.0Pt3.713In2.64	-0.9497455692483676	0.9497455692483676	7.050254430751632	0.505	0.359	12.859639999999999	83.2237	2.85902	70.853	205.95600000000002	69.28699999999999	0.0
Au1.0Pt3.706In2.647	-0.9500476880141147	0.9500476880141147	7.049952311985885	0.504	0.36	12.8432	83.14	2.85808	70.91999999999999	205.93600000000004	69.48	0.0
Au1.0Pt3.732In2.514	-0.9474211077914143	0.9474211077914143	7.052578892208586	0.515	0.347	13.043120000000002	84.2321	2.86966	70.149	206.19799999999998	66.97099999999999	0.0
Au1.0Pt3.667In2.426	-0.9468088568098425	0.9468088568098425	7.0531911431901575	0.517	0.342	13.10462	84.6566	2.8734	69.964	206.30100000000002	66.006	0.0
Au1.0Pt3.648In2.248	-0.9494833775509326	0.9494833775509326	7.050516622449067	0.529	0.326	13.340060000000001	86.0038	2.88716	69.092	206.625	62.918	0.0
Au1.0Sc3.61In2.24	-1.942671503534405	1.942671503534405	6.057328496465595	0.527	0.327	11.245610000000001	37.4908	2.34309	76.587	207.66000000000003	63.111000000000004	0.0
Au1.0Tl3.621In1.922	-2.203185610891633	2.203185610891633	5.796814389108367	0.554	0.294	5.30458	92.1352	2.39162	79.57600000000001	198.06799999999998	165.326	0.0
Au1.0V3.725In1.817	-2.15078098422844	2.15078098422844	5.84921901577156	0.57	0.278	12.83968	41.4154	2.00386	97.666	204.386	53.654	0.0
Au1.0Pt3.649In2.115	-0.9621145024326561	0.9621145024326561	7.037885497567344	0.54	0.313	13.552779999999998	87.21090000000001	2.90166	68.411	207.101	60.409	0.0
Au1.0Te3.435In2.367	-2.285376276208707	2.285376276208707	5.714623723791293	0.505	0.348	20.680979999999998	44.776399999999995	2.1487399999999997	51.980999999999995	202.652	171.19400000000002	0.0
Au1.0Sb3.548In2.295	-1.9782846032832877	1.9782846032832877	6.021715396716712	0.518	0.335	23.5255	43.7513	2.31052	85.245	202.607	64.655	106.708
Au1.0Pt3.944In2.042	-0.9715504494852416	0.9715504494852416	7.028449550514758	0.564	0.292	13.893119999999998	88.73259999999999	2.9165199999999993	66.674	207.08999999999997	56.355999999999995	0.0
Au1.0La3.75In2.194	-2.7342160156193778	2.7342160156193778	5.265783984380622	0.54	0.316	8.27336	50.5508	2.45408	60.272	223.024	60.988	0.0
Au1.0Gd3.82In2.374	-2.4590499301649738	2.4590499301649738	5.540950069835026	0.531	0.33	11.085500000000003	59.85040000000001	2.3437	94.01700000000001	217.69	63.690000000000005	0.0
Au1.0Al3.691In2.496	-2.070395719466397	2.070395719466397	5.929604280533603	0.513	0.347	8.29692	28.79918	2.2351099999999997	59.385999999999996	191.10899999999998	66.97099999999999	94.392
Au1.0Ga3.517In2.483	-1.9901365428389202	1.9901365428389202	6.00986345716108	0.503	0.355	5.7994699999999995	57.0768	2.2400599999999997	95.119	193.178	162.57600000000002	0.0
Au1.0Pt3.414In1.955	-0.9566799530359429	0.9566799530359429	7.043320046964057	0.536	0.307	13.56962	87.6181	2.90118	68.419	207.01700000000002	59.251	0.0
Au1.0Bi3.861In2.438	-2.262187401654245	2.262187401654245	5.737812598345755	0.529	0.334	8.608540000000001	89.0212	2.3584899999999998	102.02600000000001	203.28300000000002	64.462	109.503
Au1.0Er3.616In2.226	-2.319528718071594	2.319528718071594	5.680471281928406	0.528	0.325	12.0099	67.1269	2.30902	92.795	214.881	62.725	0.0
Au1.0Pt4.007In2.292	-0.9595791118129071	0.9595791118129071	7.040420888187093	0.549	0.314	13.592540000000001	86.9922	2.9010000000000002	67.888	206.85700000000003	60.602	0.0
Au1.0Cu3.8In1.867	-1.5166935150906493	1.5166935150906493	6.483306484909351	0.57	0.28	10.242799999999999	54.467	2.5355	90.77	197.86	54.040000000000006	0.0
Au1.0Ce3.673In2.129	-2.626467373461133	2.626467373461133	5.373532626538867	0.54	0.313	7.707980000000001	52.103899999999996	2.44514	89.381	222.547	60.409	0.0
Au1.0Pt3.497In1.708	-0.9847476271176516	0.9847476271176516	7.015252372882348	0.563	0.275	14.048399999999999	90.19149999999999	2.9267399999999997	66.435	207.44799999999998	53.075	0.0
Au1.0Sr3.872In2.639	-3.1478008734439165	3.1478008734439165	4.8521991265560835	0.515	0.351	7.06966	74.5043	2.69946	79.39699999999999	224.44	67.743	128.235
Au1.0Cr3.353In2.32	-2.135185388924656	2.135185388924656	5.864814611075344	0.503	0.348	13.61748	43.08969999999999	1.90739	91.479	202.882	67.164	0.0
Au1.0Pt3.755In2.439	-0.9476226181944964	0.9476226181944964	7.0523773818055036	0.522	0.339	13.16774	84.9037	2.87686	69.66300000000001	206.35900000000004	65.427	0.0
Au1.0Tm3.566In2.007	-2.3065643769482973	2.3065643769482973	5.693435623051703	0.542	0.305	12.912700000000001	70.2101	2.2456	81.003	214.42700000000002	58.865	0.0
Au1.0Pr3.77In2.424	-2.567677279459706	2.567677279459706	5.432322720540294	0.524	0.337	8.79902	52.425900000000006	2.4333400000000003	71.625	220.54700000000003	65.04100000000001	0.0
Au1.0Pt3.993In2.099	-0.9750504844732619	0.9750504844732619	7.024949515526738	0.563	0.296	13.860859999999999	88.50679999999998	2.91664	66.88199999999999	207.221	57.128	0.0
Au1.0Pt3.714In2.429	-0.9472321245434969	0.9472321245434969	7.052767875456503	0.52	0.34	13.1444	84.82200000000002	2.8756000000000004	69.78	206.34	65.62	0.0
Au1.0Eu3.477In2.242	-2.4697680396840633	2.4697680396840633	5.530231960315937	0.518	0.334	8.435039999999999	58.7782	2.3895	93.696	218.07800000000003	64.462	0.0
Au1.0Ge3.351In2.399	-1.846903565825488	1.846903565825488	6.153096434174512	0.496	0.355	21.304499999999997	59.56229999999999	2.2357	95.449	204.84300000000002	68.515	104.656
Au1.0In3.738In1.973	-1.7876029288293003	1.7876029288293003	6.2123970711707	0.557	0.294	4.6814599999999995	42.0693	2.39238	104.467	196.129	164.243	0.0
Au1.0Pt3.605In2.197	-0.9501559643856936	0.9501559643856936	7.049844035614306	0.53	0.323	13.375580000000001	86.2589	2.8893400000000002	68.991	206.687	62.339	0.0
Au1.0Mn3.59In1.821	-2.3157685037342084	2.3157685037342084	5.684231496265792	0.56	0.284	10.42664	45.6932	1.81432	61.227999999999994	202.99600000000004	54.812	0.0
Au1.0Lu3.48In2.18	-2.274644437360469	2.274644437360469	5.725355562639531	0.522	0.327	13.00842	72.87150000000001	2.2027799999999997	63.105000000000004	212.139	63.111000000000004	0.0
Au1.0Pt3.671In1.781	-0.9947235037633329	0.9947235037633329	7.005276496236667	0.569	0.276	14.09306	90.2088	2.93096	66.24199999999999	207.635	53.26800000000001	0.0
Au1.0Ba3.312In2.057	-3.141304426106384	3.141304426106384	4.858695573893616	0.52	0.323	7.11858	50.1389	2.9433400000000005	86.65100000000001	235.29700000000003	62.339	139.36
Au1.0Yb3.885In2.309	-2.7738892258804775	2.7738892258804775	5.2261107741195225	0.54	0.321	7.79366	71.0203	2.2187799999999998	99.237	213.739	61.953	0.0
Au1.0Ca3.59In1.621	-2.662663248051362	2.662663248051362	5.337336751948638	0.578	0.261	7.882459999999999	36.7397	2.63102	101.951	218.34500000000003	50.373000000000005	133.518
Au1.0Nd3.418In1.911	-2.5338039187146677	2.5338039187146677	5.466196081285332	0.54	0.302	6.840920000000001	55.74660000000001	2.43576	64.894	221.15800000000002	58.286	0.0
Au1.0Sn3.759In2.138	-1.5951950526935628	1.5951950526935628	6.404804947306437	0.545	0.31	6.71975	42.707499999999996	2.3899	81.64500000000001	209.125	178.09500000000003	0.0
Au1.0Pt3.897In2.456	-0.9495579824170175	0.9495579824170175	7.0504420175829825	0.53	0.334	13.27064	85.31620000000001	2.8825200000000004	69.178	206.45600000000002	64.462	0.0
Au1.0U3.828In2.062	-3.074921309107105	3.074921309107105	4.925078690892895	0.555	0.299	9.82374	92.0357	2.0768	97.213	222.49200000000002	57.707	0.0
Au1.0Y3.644In2.212	-2.32432283578214	2.32432283578214	5.67567716421786	0.532	0.323	9.03978	79.4539	2.4566600000000003	99.83699999999999	217.007	62.339	0.0
Au1.0V3.919In2.434	-2.141873168121439	2.141873168121439	5.858126831878561	0.533	0.331	12.14736	39.9958	2.01655	98.292	203.318	63.883	0.0
Au1.0Pt3.517In2.379	-0.945891676135183	0.945891676135183	7.054108323864817	0.51	0.345	13.0277	84.4135	2.8693	70.365	206.245	66.585	0.0
Au1.0Tl3.378In2.378	-2.1546784856776897	2.1546784856776897	5.84532151432231	0.5	0.352	5.19692	86.83359999999999	2.3867599999999998	81.984	197.608	165.93599999999998	0.0
Au1.0Pt3.5In2.542	-0.9496477151800526	0.9496477151800526	7.050352284819947	0.497	0.361	12.785359999999999	83.0683	2.85522	71.28699999999999	205.922	69.673	0.0
Au1.0Sc3.293In2.51	-1.8975915575799371	1.8975915575799371	6.102408442420063	0.484	0.369	10.71722	37.9291	2.34758	78.84899999999999	206.735	71.217	0.0
Au1.0Te3.419In2.338	-2.289244371284153	2.289244371284153	5.710755628715847	0.506	0.346	20.72224	44.8678	2.14888	51.86	202.686	171.014	0.0
Au1.0Pt3.51In2.293	-0.9458656487977244	0.9458656487977244	7.054134351202276	0.516	0.337	13.145420000000001	85.08709999999999	2.87618	69.929	206.40699999999998	65.04100000000001	0.0
Au1.0Sb3.428In1.862	-2.0483942650386995	2.0483942650386995	5.9516057349613005	0.545	0.296	24.636660000000003	44.9973	2.31683	84.132	203.42400000000004	57.128	112.27000000000001
Au1.0La3.22In2.069	-2.649121676452612	2.649121676452612	5.350878323547388	0.512	0.329	8.22774	51.374300000000005	2.46002	62.313	221.93900000000002	63.497	0.0
Au1.0Ga3.473In2.284	-2.0020802352001557	2.0020802352001557	5.997919764799844	0.514	0.338	5.869540000000001	57.814800000000005	2.23756	94.718	193.024	161.35200000000003	0.0
Au1.0Pt3.516In1.935	-0.9638071788253901	0.9638071788253901	7.03619282117461	0.545	0.3	13.698500000000001	88.20000000000002	2.9084000000000003	67.85	207.155	57.9	0.0
Au1.0Gd3.748In2.446	-2.432565154266677	2.432565154266677	5.567434845733323	0.521	0.34	10.9631	59.49940000000001	2.3445	94.21700000000001	217.28	65.62	0.0
Au1.0Pt3.276In2.141	-0.9493106612616558	0.9493106612616558	7.050689338738344	0.511	0.334	13.152339999999999	85.4692	2.87936	70.218	206.68900000000002	64.462	0.0
Au1.0Er3.301In1.717	-2.3307199604939894	2.3307199604939894	5.669280039506011	0.548	0.285	12.479500000000002	69.8009	2.31842	92.01500000000001	216.02100000000002	55.004999999999995	0.0
Au1.0Ce3.23In1.981	-2.572754120921754	2.572754120921754	5.427245879078246	0.52	0.319	7.72874	52.925700000000006	2.4518199999999997	89.703	221.86100000000002	61.567	0.0
Au1.0Al3.577In2.141	-2.077522353835465	2.077522353835465	5.922477646164535	0.533	0.319	8.54364	29.23198	2.2401099999999996	57.67	191.525	61.567	98.072
Au1.0Cu3.5In1.835	-1.5180087295841362	1.5180087295841362	6.481991270415864	0.553	0.29	10.1568	54.8147	2.53851	91.149	198.17	55.97	0.0
Au1.0Bi3.349In2.23	-2.263205327456973	2.263205327456973	5.736794672543027	0.509	0.339	8.598840000000001	88.4927	2.36879	101.87100000000001	203.31799999999998	65.427	105.363
Au1.0Pt3.671In1.54	-1.044148703846715	1.044148703846715	6.955851296153285	0.591	0.248	14.51198	92.5644	2.9553599999999998	64.666	208.201	47.864	0.0
Au1.0Sr3.258In2.031	-3.2009361247917116	3.2009361247917116	4.799063875208288	0.518	0.323	7.33578	76.9589	2.71974	78.91499999999999	225.347	62.339	128.982
Au1.0Pt3.86In2.133	-0.9645135585386857	0.9645135585386857	7.035486441461314	0.552	0.305	13.699100000000001	87.7575	2.90754	67.58500000000001	207.043	58.865	0.0
Au1.0Cr3.562In2.288	-2.132220415247941	2.132220415247941	5.867779584752059	0.52	0.334	13.87764	42.748200000000004	1.88612	90.998	202.82600000000002	64.462	0.0
Au1.0Eu3.421In1.677	-2.5766700180409847	2.5766700180409847	5.423329981959015	0.561	0.275	8.8862	61.419	2.39607	92.431	220.00600000000003	53.075	0.0
Au1.0Pt3.733In1.933	-0.9775778048528361	0.9775778048528361	7.022422195147164	0.56	0.29	13.8974	89.027	2.9194	66.93	207.35000000000002	55.97	0.0
Au1.0Ba3.648In2.401	-3.110977010457816	3.110977010457816	4.889022989542184	0.518	0.341	6.969659999999999	48.8543	2.93424	87.081	235.02500000000003	65.813	138.824
Au1.0Tm3.792In2.16	-2.3383784972181365	2.3383784972181365	5.6616215027818635	0.546	0.311	12.903459999999999	69.7891	2.24416	81.18100000000001	214.781	60.023	0.0
Au1.0Ge3.322In2.527	-1.851564007497239	1.851564007497239	6.148435992502761	0.485	0.369	20.919739999999997	59.0297	2.24017	95.788	204.796	71.217	102.335
Au1.0Pr3.521In2.329	-2.5367095773492876	2.5367095773492876	5.463290422650712	0.514	0.34	8.785400000000001	52.811800000000005	2.43678	72.136	220.224	65.62	0.0
Au1.0Pt3.169In2.081	-0.9434469314005467	0.9434469314005467	7.056553068599453	0.507	0.333	13.12148	85.4479	2.87578	70.311	206.5	64.269	0.0
Au1.0In3.201In1.716	-1.7810521103002959	1.7810521103002959	6.218947889699704	0.541	0.29	4.872260000000001	43.783300000000004	2.4047799999999997	104.12700000000001	196.549	160.383	0.0
Au1.0Lu3.145In1.441	-2.272382626356401	2.272382626356401	5.727617373643599	0.563	0.258	13.941879999999998	77.801	2.2083	59.480000000000004	214.21200000000002	49.794000000000004	0.0
Au1.0Mn3.377In1.912	-2.3093035725378313	2.3093035725378313	5.690696427462169	0.537	0.304	10.22204	45.82610000000001	1.8401	62.948	202.78300000000002	58.672	0.0
Au1.0Pt3.456In1.8	-0.9824867537060049	0.9824867537060049	7.017513246293995	0.553	0.288	13.88098	89.32740000000001	2.92132	67.336	207.61300000000003	55.583999999999996	0.0
Au1.0Ca3.289In2.0	-2.500717701063702	2.500717701063702	5.499282298936298	0.523	0.318	7.56968	37.1733	2.60778	102.20500000000001	216.213	61.374	120.813
Au1.0Pt3.564In2.141	-0.945751895111389	0.945751895111389	7.054248104888611	0.531	0.319	13.40784	86.4847	2.88922	68.78300000000002	206.556	61.567	0.0
Au1.0Yb3.606In1.644	-2.80012739171977	2.80012739171977	5.19987260828023	0.577	0.263	8.21378	74.8624	2.2203299999999997	98.51	215.401	50.759	0.0
Au1.0Sn3.926In1.831	-1.617434830199203	1.617434830199203	6.382565169800797	0.581	0.271	6.88553	43.0294	2.3917599999999997	80.08200000000001	210.052	178.38	0.0
Au1.0Y3.836In2.014	-2.3428185156379415	2.3428185156379415	5.6571814843620585	0.56	0.294	9.26724	81.4042	2.45772	99.478	217.906	56.742	0.0
Au1.0Pt3.138In1.609	-0.9783108566180516	0.9783108566180516	7.021689143381948	0.546	0.28	13.8962	89.912	2.92112	67.46000000000001	207.574	54.040000000000006	0.0
Au1.0U3.414In2.158	-3.081549201036423	3.081549201036423	4.918450798963577	0.519	0.328	9.554279999999999	89.3704	2.1013	97.56200000000001	220.911	63.304	0.0
Au1.0Nd3.604In2.101	-2.5251106683667395	2.5251106683667395	5.4748893316332605	0.537	0.313	6.74028	54.874300000000005	2.42767	65.159	220.638	60.409	0.0
Au1.0Pt3.993In2.254	-0.9615126660702273	0.9615126660702273	7.038487333929773	0.551	0.311	13.634960000000001	87.24530000000001	2.9035	67.73700000000001	206.918	60.023	0.0
Au1.0V3.239In1.896	-2.1426543013442956	2.1426543013442956	5.857345698655704	0.528	0.309	12.333739999999999	42.3187	2.03674	97.893	203.815	59.637	0.0
Au1.0Pt3.748In2.061	-0.9714897491969836	0.9714897491969836	7.028510250803016	0.551	0.303	13.72408	88.0459	2.91138	67.691	207.3	58.479	0.0
Au1.0Tl3.382In2.197	-2.169277052873266	2.169277052873266	5.830722947126734	0.514	0.334	5.24978	88.4322	2.3891	81.286	197.73399999999998	165.20600000000002	0.0
Au1.0Pt3.687In1.973	-0.9633875145232089	0.9633875145232089	7.036612485476791	0.553	0.296	13.77906	88.4118	2.9105200000000004	67.292	207.017	57.128	0.0
Au1.0Sc3.573Gd1.796	-2.565614158788624	2.565614158788624	5.434385841211376	0.561	0.282	15.22757	48.052899999999994	2.32429	68.958	220.20100000000002	0.0	0.0
Au1.0Te3.879Y2.264	-3.000629874400115	3.000629874400115	4.999370125599885	0.543	0.317	24.43164	66.805	2.1642	45.295	215.36200000000002	111.858	0.0
Au1.0Gd3.28Eu2.387	-3.0757710063497727	3.0757710063497727	4.924228993650227	0.492	0.358	13.305	70.9518	2.35006	87.092	231.358	0.0	0.0
Au1.0Ga3.482In1.542	-2.0476151661575663	2.0476151661575663	5.952384833842434	0.578	0.256	6.190379999999999	61.328599999999994	2.22952	93.196	193.01800000000003	157.494	0.0
Au1.0Sb3.099Pr2.106	-3.846032951077688	3.846032951077688	4.153967048922312	0.499	0.339	25.701800000000002	52.2192	2.35318	64.336	218.608	0.0	102.794
Au1.0La3.978Tm2.216	-3.0562963701948886	3.0562963701948886	4.943703629805111	0.553	0.308	12.9764	66.1988	2.36938	46.047	234.04100000000003	0.0	0.0
Au1.0Pt3.805In1.906	-0.986214877421963	0.986214877421963	7.013785122578037	0.567	0.284	14.002939999999997	89.5272	2.92536	66.47800000000001	207.469	54.812	0.0
Au1.0Er3.667Ce1.744	-2.95271768281789	2.95271768281789	5.04728231718211	0.572	0.272	14.255999999999998	75.26599999999999	2.33812	84.148	230.19600000000003	0.0	0.0
Au1.0Al3.174Lu2.037	-2.3578823058913017	2.3578823058913017	5.642117694108698	0.511	0.328	13.7239	50.081360000000004	2.13355	33.382999999999996	201.95000000000002	0.0	94.024
Au1.0Bi3.349Sb2.362	-2.3283788654682267	2.3283788654682267	5.671621134531773	0.499	0.352	21.320700000000002	88.6662	2.3146299999999997	88.94800000000001	207.691	0.0	175.805
Au1.0Pt3.562In2.288	-0.9466574472388061	0.9466574472388061	7.053342552761194	0.52	0.334	13.20164	85.33620000000002	2.87932	69.678	206.466	64.462	0.0
Au1.0Pt3.434Bi1.855	-2.2448520479998804	2.2448520479998804	5.75514795200012	0.546	0.295	16.006899999999998	115.38300000000001	2.89707	66.24000000000001	211.389	0.0	61.065
Au1.0Sr3.557V2.154	-4.123173621458467	4.123173621458467	3.8768263785415327	0.53	0.321	11.8707	76.3125	2.4994899999999998	74.64500000000001	230.303	0.0	131.97
Au1.0Pt3.227In2.266	-0.9448227768794606	0.9448227768794606	7.055177223120539	0.497	0.349	12.899839999999998	84.09670000000001	2.86266	71.083	206.174	67.357	0.0
Au1.0Ce3.21Pt1.963	-2.3941151515060843	2.3941151515060843	5.605884848493916	0.52	0.318	12.9662	79.628	2.75136	68.38	228.24200000000002	0.0	0.0
Au1.0Eu3.291Sc2.331	-2.807800272004317	2.807800272004317	5.192199727995683	0.497	0.352	12.70234	55.357699999999994	2.35697	75.33999999999999	224.789	0.0	0.0
Au1.0Cu3.106Al2.144	-1.7159037589080048	1.7159037589080048	6.284096241091995	0.497	0.343	12.1105	45.46718	2.4239800000000002	62.168	194.764	0.0	63.112
Au1.0Tm3.36Te1.354	-2.8293547383517668	2.8293547383517668	5.170645261648233	0.588	0.237	21.349459999999997	75.9304	2.13598	54.092999999999996	219.748	48.821999999999996	0.0
Au1.0Pt3.073U2.03	-1.8812207635841274	1.8812207635841274	6.118779236415873	0.504	0.333	16.223799999999997	115.77199999999999	2.6912600000000007	66.22200000000001	222.70100000000002	0.0	0.0
Au1.0Cr3.441Ga2.455	-2.187995138627694	2.187995138627694	5.812004861372306	0.499	0.356	14.32504	53.5895	1.79907	84.797	200.396	66.572	0.0
Au1.0Pr3.156In2.338	-2.4459937929925593	2.4459937929925593	5.554006207007441	0.486	0.36	8.636600000000001	52.8982	2.4392199999999997	73.764	219.07600000000002	69.48	0.0
Au1.0Pt3.503Mn1.632	-1.4657746788510684	1.4657746788510684	6.534225321148932	0.571	0.266	16.8995	92.4982	2.66116	45.489999999999995	211.035	0.0	0.0
Au1.0Ge3.741In2.252	-1.8604650044787272	1.8604650044787272	6.139534995521273	0.535	0.322	22.56812	60.5476	2.22281	94.939	205.63299999999998	62.146	112.885
Au1.0Lu3.223Tl1.801	-2.226266881980105	2.226266881980105	5.773733118019895	0.535	0.299	13.685490000000001	101.858	2.20733	48.458	213.96800000000002	58.604	0.0
Au1.0Ba3.331In2.038	-3.1427499311018243	3.1427499311018243	4.857250068898176	0.523	0.32	7.1322	50.1815	2.94649	86.549	235.522	61.76	140.16400000000002
Au1.0In3.56Ba2.532	-2.509220137687741	2.509220137687741	5.490779862312259	0.502	0.357	6.22592	46.4531	2.76227	92.465	222.736	96.886	95.676
Au1.0Pt3.427Er1.943	-1.8298163045464841	1.8298163045464841	6.170183695453516	0.538	0.305	17.854200000000002	102.4255	2.85731	61.575	218.037	0.0	0.0
Au1.0Pt3.07Ca1.738	-2.9822331540744615	2.9822331540744615	5.0177668459255385	0.528	0.299	15.174600000000002	84.9157	3.0202600000000004	67.39699999999999	218.341	0.0	69.069
Au1.0Ca3.772In2.124	-2.535585916634175	2.535585916634175	5.464414083365825	0.547	0.308	7.56428	35.7095	2.6087	102.34700000000001	216.83100000000002	59.444	126.35700000000001
Au1.0Yb3.608Cr2.385	-2.4231832010908425	2.4231832010908425	5.5768167989091575	0.516	0.341	13.7386	70.6521	1.89793	90.543	217.464	0.0	0.0
Au1.0Mn3.266Nd2.227	-2.5356671769005112	2.5356671769005112	5.464332823099489	0.503	0.343	11.146700000000001	53.41170000000001	1.8963700000000001	40.612	218.048	0.0	0.0
Au1.0Pt3.51Yb2.476	-1.5212140247547703	1.5212140247547703	6.47878597524523	0.502	0.354	14.9766	103.08399999999999	2.7485	67.288	217.53199999999998	0.0	0.0
Au1.0Y3.331In2.566	-2.2702441147872046	2.2702441147872046	5.729755885212795	0.483	0.372	8.62322	75.87459999999999	2.44786	100.18799999999999	214.882	71.796	0.0
Au1.0Nd3.685In2.315	-2.5244238278918907	2.5244238278918907	5.475576172108109	0.527	0.331	6.65116	54.17970000000001	2.42785	66.205	220.43800000000002	63.883	0.0
Au1.0Sn4.057Ge2.086	-2.567872750078209	2.567872750078209	5.432127249921791	0.568	0.292	16.553359999999998	52.6864	2.29628	75.508	214.82799999999997	123.25599999999999	61.611999999999995
Au1.0Pt3.192Sn1.458	-1.4738020525291837	1.4738020525291837	6.526197947470816	0.565	0.258	15.220159999999996	92.22379999999998	2.9408399999999997	55.3	214.209	55.986000000000004	0.0
Au1.0V3.558In1.859	-2.1495536989913617	2.1495536989913617	5.850446301008638	0.555	0.29	12.6547	41.6995	2.01607	97.795	204.239	55.97	0.0
Au1.0U3.778La2.167	-2.792469397170727	2.792469397170727	5.207530602829273	0.544	0.312	11.817599999999999	96.1296	2.12208	71.896	237.73600000000002	0.0	0.0
Au1.0Pt3.039Sr2.413	-3.206301904875481	3.206301904875481	4.793698095124519	0.471	0.374	14.3295	106.578	3.0707199999999997	54.482	226.619	0.0	93.126
Au1.0Sc3.446Gd2.311	-2.653391839286914	2.653391839286914	5.346608160713086	0.51	0.342	15.238100000000001	49.805800000000005	2.3185000000000002	70.614	221.35000000000002	0.0	0.0
Au1.0Te3.876In2.014	-2.4515149881939067	2.4515149881939067	5.548485011806093	0.562	0.292	22.466680000000004	44.9006	2.11784	45.98	203.158	172.128	0.0
Au1.0Pt3.317Eu2.586	-1.893559242716031	1.893559242716031	6.106440757283969	0.481	0.375	15.2692	94.09049999999999	2.84059	64.53999999999999	221.608	0.0	0.0
Au1.0Gd3.646Y1.565	-2.828764273031248	2.828764273031248	5.171235726968752	0.587	0.252	14.0573	81.5178	2.3830999999999998	90.255	230.276	0.0	0.0
Au1.0Ga3.186In2.224	-1.997325171849111	1.997325171849111	6.002674828150889	0.497	0.347	5.90625	57.976800000000004	2.24762	94.905	193.29399999999998	159.90999999999997	0.0
Au1.0Sb3.517Pr2.469	-3.8566413747292847	3.8566413747292847	4.143358625270715	0.503	0.353	25.788400000000003	50.991400000000006	2.34268	63.611999999999995	218.94	0.0	103.618
Au1.0Tl3.938Tm1.959	-2.2589064162410804	2.2589064162410804	5.74109358375892	0.571	0.284	9.54261	107.57119999999999	2.3075099999999997	66.62799999999999	207.414	111.916	0.0
Au1.0Pt3.738Lu2.355	-1.9717619405642282	1.9717619405642282	6.028238059435772	0.527	0.332	18.5611	105.04840000000002	2.76328	43.066	216.793	0.0	0.0
Au1.0Al3.381In2.071	-2.069896167251155	2.069896167251155	5.930103832748845	0.524	0.321	8.53246	29.93414	2.24414	58.253	191.53900000000002	61.953	96.416
Au1.0Pt3.628In1.782	-0.9910146200944832	0.9910146200944832	7.008985379905517	0.566	0.278	14.053279999999999	90.04339999999999	2.9287599999999996	66.42599999999999	207.596	53.654	0.0
Au1.0Bi3.245Ce2.558	-2.8306079896307432	2.8306079896307432	5.169392010369257	0.477	0.376	10.427299999999999	92.2682	2.40489	91.588	221.18900000000002	0.0	98.73899999999999
Au1.0Pt3.486Sb2.27	-3.2045991756037226	3.2045991756037226	4.795400824396277	0.516	0.336	25.3988	86.4496	2.8264	57.480000000000004	210.796	0.0	69.21600000000001
Au1.0La3.025In2.148	-2.57897536410775	2.57897536410775	5.42102463589225	0.49	0.348	8.108080000000001	51.26839999999999	2.45924	64.066	220.902	67.164	0.0
Au1.0Er4.045V2.481	-2.3375066332756633	2.3375066332756633	5.662493366724337	0.538	0.33	16.731	65.9574	2.07636	89.05000000000001	219.97400000000002	0.0	0.0
Au1.0Ce3.812Al1.893	-3.01737297691012	3.01737297691012	4.98262702308988	0.568	0.282	9.9234	45.96771999999999	2.3650999999999995	63.63999999999999	221.23	0.0	51.888
Au1.0Cu3.702Bi2.397	-1.6995656967226003	1.6995656967226003	6.3004343032774	0.522	0.338	12.275	83.3448	2.50332	90.49199999999999	202.452	0.0	69.96600000000001
Au1.0Sr3.154U2.25	-3.222864408626962	3.222864408626962	4.777135591373038	0.492	0.351	10.4538	106.80000000000001	2.5029	75.57	240.483	0.0	122.508
Au1.0Pt3.384In1.713	-0.9821210243949192	0.9821210243949192	7.017878975605081	0.555	0.281	13.94876	89.8083	2.9233800000000003	67.027	207.544	54.233000000000004	0.0
Au1.0Eu3.895Pt2.098	-2.2179649306951363	2.2179649306951363	5.782035069304864	0.557	0.3	13.588899999999999	84.60050000000001	2.66509	72.77199999999999	225.39700000000002	0.0	0.0
Au1.0Pt3.632Sc1.947	-1.6607628253600497	1.6607628253600497	6.33923717463995	0.552	0.296	17.487920000000003	86.1016	2.88648	51.74400000000001	213.744	0.0	0.0
Au1.0Ba3.31Tl2.586	-3.189016475750617	3.189016475750617	4.810983524249383	0.48	0.375	7.21625	82.17999999999999	2.8901499999999998	71.34	233.17	73.5	128.64
Au1.0Tm3.521Te2.329	-3.0220333936692763	3.0220333936692763	4.977966606330724	0.514	0.34	23.2196	70.2212	2.08854	47.056000000000004	217.962	70.04	0.0
Au1.0Pr4.023Ga2.496	-2.598980157935757	2.598980157935757	5.401019842064243	0.535	0.332	9.60378	62.37270000000001	2.33101	64.726	218.94600000000003	62.084	0.0
Au1.0Pt3.437In2.185	-0.9462932654832024	0.9462932654832024	7.053706734516798	0.519	0.33	13.2329	85.681	2.8814800000000003	69.66	206.551	63.690000000000005	0.0
Au1.0Cr3.844In2.248	-2.1294164778622973	2.1294164778622973	5.870583522137703	0.542	0.317	14.220220000000001	42.359300000000005	1.8616799999999998	90.511	203.007	61.181	0.0
Au1.0In3.729Mn2.407	-2.1307421190272233	2.1307421190272233	5.869257880972777	0.522	0.337	8.00952	43.0885	2.03402	78.56400000000001	199.79100000000003	100.74600000000001	0.0
Au1.0Lu3.468Ba2.026	-4.128967231395543	4.128967231395543	3.871032768604457	0.534	0.312	14.6576	78.38080000000001	2.5308400000000004	51.588	236.188	0.0	83.616
Au1.0Ge3.962Ca2.614	-3.148765837799746	3.148765837799746	4.851234162200254	0.523	0.345	23.902999999999995	55.3839	2.35771	93.962	218.296	0.0	190.048
Au1.0Pt3.426In2.331	-0.9453099906967468	0.9453099906967468	7.054690009303253	0.507	0.345	13.007000000000001	84.4195	2.86834	70.515	206.248	66.585	0.0
Au1.0Mn3.071Cr1.812	-2.202171681176301	2.202171681176301	5.797828318823699	0.522	0.308	15.6388	47.242200000000004	1.56376	55.908	206.83800000000002	0.0	0.0
Au1.0Pt3.395In2.184	-0.9455231753671631	0.9455231753671631	7.054476824632837	0.516	0.332	13.19312	85.51559999999999	2.87928	69.844	206.512	64.07600000000001	0.0
Au1.0Yb3.122Yb1.698	-2.63770648611042	2.63770648611042	5.36229351388958	0.537	0.292	9.8284	89.8305	2.15195	95.893	224.162	0.0	0.0
Au1.0Sn3.207Nd1.89	-2.804008120945171	2.804008120945171	5.195991879054829	0.526	0.31	8.019020000000001	51.7106	2.42338	59.49	223.328	114.14200000000001	0.0
Au1.0Ca3.018Ge2.006	-3.4718041581392454	3.4718041581392454	4.528195841860755	0.501	0.333	18.687800000000003	49.83669999999999	2.50009	96.18	221.518	0.0	185.994
Au1.0Pt3.329In1.553	-1.0058722456814495	1.0058722456814495	6.9941277543185505	0.566	0.264	14.186839999999998	91.2432	2.9374399999999996	66.188	207.89	50.952000000000005	0.0
Au1.0Pt3.401Er2.178	-1.842893484292163	1.842893484292163	6.157106515707837	0.517	0.331	17.823700000000002	101.4873	2.8305700000000003	62.495000000000005	218.448	0.0	0.0
Au1.0V3.232Sr1.866	-3.277419231475	3.277419231475	4.722580768525	0.53	0.306	13.8834	62.505	2.2257000000000002	82.858	221.0	0.0	76.194
Au1.0Y3.549La1.623	-2.5979911602208903	2.5979911602208903	5.40200883977911	0.575	0.263	11.316099999999999	88.1754	2.501	77.505	231.97699999999998	0.0	0.0
Au1.0Nd3.418In2.111	-2.4927828242591286	2.4927828242591286	5.507217175740871	0.523	0.323	6.724679999999999	54.8825	2.42917	66.113	220.078	62.339	0.0
Au1.0Pt2.994Gd2.296	-1.976637653948253	1.976637653948253	6.023362346051747	0.476	0.365	17.069899999999997	95.579	2.81682	65.105	220.82399999999998	0.0	0.0
Au1.0Tl3.172Sn1.963	-2.1438437591123414	2.1438437591123414	5.856156240887659	0.517	0.32	6.577069999999999	90.22	2.39589	67.524	205.654	170.772	0.0
Au1.0U3.573In1.796	-3.03562661698206	3.03562661698206	4.96437338301794	0.561	0.282	9.99752	93.63759999999999	2.08318	97.038	223.22500000000002	54.425999999999995	0.0
Au1.0Sc3.464Eu2.072	-2.6040266140059734	2.6040266140059734	5.395973385994027	0.53	0.317	13.645000000000001	48.2735	2.3439900000000002	69.652	221.187	0.0	0.0
Au1.0Pt3.082In2.208	-0.9446867161136714	0.9446867161136714	7.055313283886329	0.49	0.351	12.832459999999998	83.9393	2.8591800000000003	71.467	206.139	67.743	0.0
Au1.0Te3.099Pr1.749	-3.318377218813634	3.318377218813634	4.681622781186366	0.53	0.299	24.106900000000003	53.374300000000005	2.1785300000000003	30.136	217.534	109.18	0.0
Au1.0Sb2.969Lu2.172	-3.2049781345472885	3.2049781345472885	4.7950218654527115	0.484	0.354	28.098	65.9882	2.2033199999999997	58.461999999999996	213.88199999999998	0.0	99.704
Au1.0Gd3.236Tm1.975	-2.8382455948958514	2.8382455948958514	5.161754405104149	0.521	0.318	15.9875	77.76180000000001	2.2722800000000003	80.169	228.554	0.0	0.0
Au1.0Pt3.095In1.492	-0.9953787435378079	0.9953787435378079	7.004621256462192	0.554	0.267	14.07542	91.01010000000001	2.9317400000000005	66.839	207.839	51.531000000000006	0.0
Au1.0Pt3.329Y1.882	-1.7818431778612949	1.7818431778612949	6.218156822138705	0.536	0.303	16.1045	109.383	2.94002	65.624	218.918	0.0	0.0
Au1.0La2.983In1.667	-2.6899245889533088	2.6899245889533088	5.310075411046691	0.528	0.295	8.5073	53.18090000000001	2.4730999999999996	60.695	223.11700000000002	56.934999999999995	0.0
Au1.0Ga3.154Pt2.256	-1.3014436291605547	1.3014436291605547	6.698556370839445	0.492	0.352	11.68148	87.2852	2.58	71.416	200.364	92.004	0.0
Au1.0Pt3.247Sb2.082	-3.1735298833107644	3.1735298833107644	4.826470116689236	0.513	0.329	25.189799999999998	87.02890000000001	2.8308299999999997	57.77	210.85500000000002	0.0	67.774
Au1.0Al3.043In2.168	-2.0480130589148393	2.0480130589148393	5.951986941085161	0.49	0.349	8.343539999999999	31.2691	2.2577199999999995	61.143	191.971	67.357	90.16
Au1.0Bi3.329Ce2.0	-2.6276410594992123	2.6276410594992123	5.372358940500788	0.526	0.316	10.568200000000001	96.52120000000001	2.40326	92.836	219.166	0.0	108.882
Au1.0Er3.209Bi2.327	-2.409174430778246	2.409174430778246	5.590825569221754	0.491	0.356	14.284	98.26929999999999	2.30341	91.817	218.873	0.0	73.692
Au1.0Cu3.449Al1.88	-1.6338768165049942	1.6338768165049942	6.366123183495006	0.545	0.297	12.225900000000003	47.44302	2.44808	65.098	195.28	0.0	54.647999999999996
Au1.0Pt3.384V2.238	-1.3148717791816127	1.3148717791816127	6.685128220818387	0.511	0.338	17.9145	84.403	2.64074	66.14	211.12300000000002	0.0	0.0
Au1.0Ce3.559Sc1.329	-3.08265499912242	3.08265499912242	4.91734500087758	0.605	0.226	11.12452	53.4796	2.44786	75.299	231.38	0.0	0.0
Au1.0Pt2.946Te2.078	-2.3625873577570085	2.3625873577570085	5.6374126422429915	0.489	0.345	23.8262	86.422	2.69698	35.535	210.75099999999998	71.07	0.0
Au1.0Sr3.265In2.187	-3.15240850765169	3.15240850765169	4.84759149234831	0.506	0.339	7.238339999999999	75.8277	2.70982	79.571	224.591	65.427	125.994
Au1.0Eu3.058Tl1.756	-2.3248063941641393	2.3248063941641393	5.675193605835861	0.526	0.302	9.02622	88.06700000000001	2.3983600000000003	79.44	219.61	59.192	0.0
Au1.0Cr3.156U2.338	-2.2694996691892237	2.2694996691892237	5.730500330810776	0.486	0.36	16.7132	76.02459999999999	1.7224599999999999	87.066	219.832	0.0	0.0
Au1.0Tm3.49In1.955	-2.301940870357531	2.301940870357531	5.698059129642469	0.541	0.303	12.926179999999999	70.4157	2.24773	80.995	214.45600000000002	58.479	0.0
Au1.0Pt3.359Mn2.058	-1.4983188476186493	1.4983188476186493	6.501681152381351	0.524	0.321	16.621000000000002	88.2907	2.55774	44.63	210.80100000000002	0.0	0.0
Au1.0Ge3.604Ba2.34	-4.207336463278427	4.207336463278427	3.792663536721573	0.519	0.337	23.570999999999998	64.85069999999999	2.58224	83.75200000000001	230.641	0.0	199.825
Au1.0Pt3.297In1.417	-1.0341839828880062	1.0341839828880062	6.965816017111994	0.577	0.248	14.415379999999999	92.5924	2.9508799999999997	65.366	208.215	47.864	0.0
Au1.0Pt3.125Ca1.833	-3.0569152321016384	3.0569152321016384	4.943084767898362	0.525	0.308	15.141699999999998	84.2814	3.0231600000000003	67.84400000000001	218.925	0.0	71.148
Au1.0Pr3.605Ga2.197	-2.5757659780874045	2.5757659780874045	5.4242340219125955	0.53	0.323	9.67617	63.1883	2.34194	64.97399999999999	219.05900000000003	60.401	0.0
Au1.0Ba3.438In2.418	-3.1014969094622913	3.1014969094622913	4.898503090537709	0.502	0.353	6.93518	48.969899999999996	2.9199199999999994	87.557	233.909	68.12899999999999	134.536
Au1.0Sn2.961Yb1.62	-2.492968906337037	2.492968906337037	5.507031093662963	0.53	0.29	8.7063	61.57299999999999	2.3187799999999994	78.69	218.856	115.01	0.0
Au1.0Yb3.529Ge2.007	-2.352905993950361	2.352905993950361	5.647094006049639	0.54	0.307	18.224	83.1186	2.1322900000000002	93.47300000000001	219.55900000000003	0.0	64.777
Au1.0Mn3.216Cr2.541	-2.193652990515597	2.193652990515597	5.806347009484403	0.476	0.376	16.1688	45.2308	1.532	58.056	206.70800000000003	0.0	0.0
Au1.0In3.296Nd2.283	-2.0541472254645763	2.0541472254645763	5.945852774535424	0.501	0.347	6.04256	50.6197	2.4185299999999996	79.08500000000001	212.154	96.693	0.0
Au1.0Pt3.043In2.136	-0.9476401927797085	0.9476401927797085	7.0523598072202915	0.493	0.346	12.91366	84.4768	2.86616	71.322	206.45499999999998	66.77799999999999	0.0
Au1.0Lu3.356In1.9	-2.292943973853606	2.292943973853606	5.707056026146394	0.537	0.304	13.34944	74.67060000000001	2.20818	61.964	213.20000000000002	58.672	0.0
Au1.0Y3.65Sr2.35	-3.2128318382013576	3.2128318382013576	4.787168161798642	0.522	0.336	10.5886	100.56500000000001	2.66192	83.514	235.37	0.0	83.664
Au1.0Nd3.517Er2.469	-2.900230455922972	2.900230455922972	5.099769544077028	0.503	0.353	11.473299999999998	70.4915	2.36862	59.977000000000004	231.65599999999998	0.0	0.0
Au1.0Ca3.408In2.634	-2.342959385838162	2.342959385838162	5.657040614161838	0.484	0.374	7.19924	36.145399999999995	2.5816399999999997	102.65	214.37400000000002	72.182	111.804
Au1.0Pt3.112La2.106	-2.098934208474735	2.098934208474735	5.901065791525265	0.501	0.339	15.320500000000001	90.6542	2.91374	43.005	223.544	0.0	0.0
Au1.0Pt3.211Gd1.807	-1.8800960723107432	1.8800960723107432	6.119903927689257	0.533	0.3	17.2749	98.63900000000001	2.87764	62.36	219.253	0.0	0.0
Au1.0Sc3.531Sn2.265	-2.4738590551180764	2.4738590551180764	5.526140944881924	0.519	0.333	12.42054	38.212199999999996	2.34213	62.900999999999996	215.30400000000003	72.26100000000001	0.0
Au1.0U3.658In1.671	-3.0067493429861267	3.0067493429861267	4.993250657013873	0.578	0.264	10.16584	95.26520000000001	2.07428	96.8	224.062	50.952000000000005	0.0
Au1.0V3.31In2.019	-2.1414173094988893	2.1414173094988893	5.858582690501111	0.523	0.319	12.21484	41.8992	2.03709	98.03800000000001	203.64000000000001	61.567	0.0
Au1.0Tl2.933Eu2.165	-2.2183653635431044	2.2183653635431044	5.781634636456896	0.481	0.355	7.8998099999999996	97.93149999999999	2.39332	75.112	212.79700000000003	94.276	0.0
Au1.0Pt3.431Y2.514	-1.792501515560418	1.792501515560418	6.207498484439582	0.494	0.362	15.738	108.582	2.89708	68.196	220.022	0.0	0.0
Au1.0Pt3.615Pr2.378	-2.048278733508404	2.048278733508404	5.951721266491596	0.517	0.34	15.8573	92.104	2.9052400000000005	48.51	222.32300000000004	0.0	0.0
Au1.0Al3.838Tm1.919	-2.2721880245117143	2.2721880245117143	5.727811975488286	0.568	0.284	13.084	42.89807999999999	2.1503599999999996	42.288	200.65199999999996	0.0	104.51199999999999
Au1.0Sb3.162Lu2.601	-3.2385395565744757	3.2385395565744757	4.761460443425524	0.468	0.385	27.866000000000003	66.46780000000001	2.18526	56.86000000000001	214.32	0.0	96.408
Au1.0Ga3.076In2.253	-1.9924483170303713	1.9924483170303713	6.007551682969629	0.486	0.356	5.899699999999999	57.809400000000004	2.25216	95.08	193.402	159.58999999999997	0.0
Au1.0Te3.291Sb1.517	-2.8936774544748705	2.8936774544748705	5.1063225455251295	0.566	0.261	32.361979999999996	48.229099999999995	2.0935099999999998	35.44799999999999	207.17000000000002	116.59599999999999	53.766000000000005
Au1.0Gd3.464Ce2.072	-3.199278705614952	3.199278705614952	4.800721294385048	0.53	0.317	12.994700000000002	67.0064	2.38416	84.923	233.476	0.0	0.0
Au1.0La3.017In1.757	-2.6647218191338693	2.6647218191338693	5.335278180866131	0.522	0.304	8.42544	52.7098	2.4675999999999996	61.147999999999996	222.54	58.672	0.0
Au1.0Pt3.592V2.451	-1.316722305083391	1.316722305083391	6.683277694916609	0.51	0.348	17.9546	83.53	2.62732	66.24	211.054	0.0	0.0
Au1.0Er3.375In2.204	-2.3016322024686753	2.3016322024686753	5.698367797531325	0.513	0.335	11.8613	66.9504	2.31729	93.13	214.66	64.655	0.0
Au1.0Pt3.816Pt1.986	-2.0377720015685306	2.0377720015685306	5.9622279984314694	0.561	0.292	18.6857	113.294	3.1929600000000002	47.35	213.14700000000002	0.0	0.0
Au1.0Cu2.908Bi2.671	-1.818898598732832	1.818898598732832	6.181101401267168	0.442	0.406	12.117	88.6978	2.48444	91.778	203.202	0.0	84.042
Au1.0Pt3.678Al1.17	-1.9067065288170735	1.9067065288170735	6.0932934711829265	0.629	0.2	16.6801	91.774	2.93928	44.349999999999994	207.371	0.0	36.800000000000004
Au1.0Bi3.272Te2.351	-2.6499894888387283	2.6499894888387283	5.350010511161272	0.494	0.355	19.7353	89.07	2.19852	65.04299999999999	207.702	73.13	102.258
Au1.0Pt3.493In2.549	-0.9500331286842378	0.9500331286842378	7.049966871315762	0.496	0.362	12.768920000000001	82.9846	2.8542799999999997	71.354	205.902	69.866	0.0
Au1.0Sr3.196Tl2.133	-2.91202695354594	2.91202695354594	5.08797304645406	0.505	0.337	7.61587	106.24800000000002	2.70769	64.404	225.60900000000004	66.052	125.745
Au1.0Ce3.385In1.826	-2.654620288865533	2.654620288865533	5.345379711134467	0.545	0.294	7.86974	53.3982	2.45432	89.003	223.086	56.742	0.0
Au1.0Tm3.885Sc2.302	-2.5256572155803836	2.5256572155803836	5.474342784419616	0.54	0.32	16.7616	66.369	2.20928	64.35000000000001	221.12600000000003	0.0	0.0
Au1.0Pr3.624Mn2.468	-2.787138496212714	2.787138496212714	5.212861503787286	0.511	0.348	12.2423	54.1983	2.07149	45.614	224.154	0.0	0.0
Au1.0Cr3.084Ga1.94	-2.162733556605633	2.162733556605633	5.837266443394367	0.512	0.322	14.67678	54.365399999999994	1.8096800000000002	84.748	201.21	60.214	0.0
Au1.0Eu3.748Ba2.054	-3.6733318464416067	3.6733318464416067	4.326668153558393	0.551	0.302	10.0227	63.9285	2.70273	82.662	241.87900000000002	0.0	80.93599999999999
Au1.0Pt3.473In2.377	-0.9458209921786356	0.9458209921786356	7.054179007821364	0.507	0.347	12.987919999999999	84.24810000000001	2.8670999999999998	70.549	206.20600000000002	66.97099999999999	0.0
Au1.0Ba3.209U1.605	-3.139871688345373	3.139871688345373	4.860128311654627	0.552	0.276	9.9848	76.912	2.8316800000000004	81.72	251.26	0.0	147.936
Au1.0Ge2.89Ca2.245	-3.304381827824021	3.304381827824021	4.695618172175979	0.471	0.366	22.5668	55.9636	2.40145	94.287	218.809	0.0	183.927
Au1.0Pt3.364In2.13	-0.9460575159549736	0.9460575159549736	7.053942484045026	0.518	0.328	13.245079999999998	85.8544	2.8824	69.676	206.59400000000002	63.304	0.0
Au1.0Pt2.977Yb1.705	-1.5345285163848805	1.5345285163848805	6.4654714836151195	0.524	0.3	15.335600000000001	104.80199999999999	2.8086800000000003	65.89999999999999	217.07600000000002	0.0	0.0
Au1.0In3.113Cr1.839	-2.0382407409760344	2.0382407409760344	5.961759259023966	0.523	0.309	10.344380000000001	44.2538	2.10443	96.11	200.54500000000002	100.93900000000001	0.0
Au1.0Mn3.335In1.445	-2.312970042422041	2.312970042422041	5.687029957577959	0.577	0.25	10.761199999999999	47.2419	1.80718	59.629999999999995	203.557	48.25	0.0
Au1.0Lu3.03Er1.964	-2.5248445655609464	2.5248445655609464	5.475155434439054	0.506	0.328	17.4944	89.18860000000001	2.17448	57.078	224.19400000000002	0.0	0.0
Au1.0Pt3.241Nd2.089	-1.8788044708227094	1.8788044708227094	6.121195529177291	0.512	0.33	14.451799999999999	93.58200000000001	2.9023399999999997	45.92	221.738	0.0	0.0
Au1.0Ca2.888Ge1.73	-3.4950791923084017	3.4950791923084017	4.504920807691598	0.514	0.308	18.0332	49.834599999999995	2.52048	96.374	221.81400000000002	0.0	183.722
Au1.0Y3.172In1.569	-2.291156736145438	2.291156736145438	5.708843263854562	0.552	0.273	9.46518	83.20890000000001	2.47182	98.967	217.98900000000003	52.68900000000001	0.0
Au1.0Yb3.444La2.179	-2.792154071722103	2.792154071722103	5.207845928277897	0.52	0.329	10.0068	76.37320000000001	2.2719	72.255	229.781	0.0	0.0
Au1.0Pt3.317In1.888	-0.9510778522267733	0.9510778522267733	7.048922147773227	0.534	0.304	13.57164	87.7642	2.89948	68.378	206.868	58.672	0.0
Au1.0V3.068In2.105	-2.1335660104905347	2.1335660104905347	5.866433989509465	0.497	0.341	11.882760000000001	42.2888	2.05751	98.282	203.36	65.813	0.0
Au1.0Sn3.468Sr2.026	-3.20120213206095	3.20120213206095	4.79879786793905	0.534	0.312	8.30498	63.95740000000001	2.58892	66.666	226.522	115.878	77.688
Au1.0Pt3.158In1.277	-1.0574825279546864	1.0574825279546864	6.9425174720453136	0.581	0.235	14.566999999999998	93.69849999999998	2.9602199999999996	64.945	208.48399999999998	45.355	0.0
Au1.0U2.951Gd2.216	-2.6438186857114028	2.6438186857114028	5.356181314288597	0.478	0.359	13.660899999999998	99.1096	2.10174	90.74499999999999	233.87199999999999	0.0	0.0
Au1.0Sc3.342Sn2.369	-2.4810627370404097	2.4810627370404097	5.51893726295959	0.498	0.353	12.25637	38.6211	2.3475599999999996	63.247	215.557	76.601	0.0
Au1.0Pt3.253Pr1.926	-2.0119322387960965	2.0119322387960965	5.9880677612039035	0.527	0.312	15.981100000000001	93.9994	2.9262	49.388000000000005	221.799	0.0	0.0
Au1.0Tl3.5Y2.542	-2.2019323019358	2.2019323019358	5.7980676980642	0.497	0.361	8.11117	111.57300000000001	2.42639	78.97200000000001	211.55200000000002	97.412	0.0
Au1.0Pt3.017In1.73	-0.9550764595346202	0.9550764595346202	7.04492354046538	0.525	0.301	13.55096	88.1543	2.90138	68.86699999999999	207.154	58.092999999999996	0.0
Au1.0Te3.335Eu2.116	-3.1333710292627455	3.1333710292627455	4.8666289707372545	0.517	0.328	23.51266	56.092	2.14466	43.709	216.752	106.50200000000001	0.0
Au1.0Nd3.541Tm1.822	-2.8170363771306057	2.8170363771306057	5.182963622869394	0.556	0.286	11.2196	70.74300000000001	2.3567400000000003	51.33800000000001	231.40400000000002	0.0	0.0
Au1.0Sb3.129Lu2.329	-3.206683129041319	3.206683129041319	4.793316870958681	0.485	0.361	28.169700000000002	65.7187	2.19569	58.007999999999996	213.944	0.0	99.91
Au1.0Gd3.231In2.019	-2.4303682397402353	2.4303682397402353	5.569631760259765	0.517	0.323	11.11448	61.1587	2.3578400000000004	93.94	217.55700000000002	62.339	0.0
Au1.0Pt3.443Sb2.7	-3.3393787158900556	3.3393787158900556	4.660621284109944	0.482	0.378	26.294	83.0778	2.7831799999999998	58.34	210.494	0.0	77.868
Au1.0Ga2.897Pt2.513	-1.171196443142767	1.171196443142767	6.828803556857233	0.452	0.392	12.24588	89.4012	2.6296	69.49600000000001	201.404	84.524	0.0
Au1.0La3.388V2.191	-2.949776661332119	2.949776661332119	5.050223338667881	0.515	0.333	12.923100000000002	50.2245	2.22627	58.19	226.60399999999998	0.0	0.0
Au1.0Er3.594Ce1.656	-2.9376154906289136	2.9376154906289136	5.062384509371086	0.575	0.265	14.296499999999998	75.62049999999999	2.33945	84.21	230.04500000000002	0.0	0.0
Au1.0Al3.102In2.268	-2.0479404895713333	2.0479404895713333	5.952059510428667	0.487	0.356	8.283660000000001	30.99872	2.2561099999999996	61.475	191.914	68.708	89.608
Au1.0Pt3.294In1.956	-0.9512446246293056	0.9512446246293056	7.048755375370694	0.527	0.313	13.45028	87.12190000000001	2.89458	68.971	206.9	60.409	0.0
Au1.0Ce3.702In2.39	-2.5598175425736187	2.5598175425736187	5.440182457426381	0.522	0.337	7.54922	51.2495	2.43962	89.987	221.539	65.04100000000001	0.0
Au1.0Bi3.007Bi2.616	-1.9194739194076655	1.9194739194076655	6.0805260805923345	0.454	0.395	11.186900000000001	119.245	2.35117	100.18799999999999	208.05700000000002	0.0	175.743
Au1.0Pt3.523Te2.099	-2.2936738809940778	2.2936738809940778	5.706326119005922	0.532	0.317	23.50186	88.576	2.74154	35.821000000000005	210.93200000000002	65.302	0.0
Au1.0Cu3.18Ga1.808	-1.5253418170857147	1.5253418170857147	6.474658182914285	0.531	0.302	10.72878	64.3831	2.44569	85.679	196.288	56.474	0.0
Au1.0Pt3.4Al2.497	-2.065134399020926	2.065134399020926	5.934865600979074	0.493	0.362	15.3691	74.25191999999998	2.74834	39.647999999999996	202.647	0.0	66.608
Au1.0Tm3.655In2.241	-2.3116632475210652	2.3116632475210652	5.688336752478935	0.53	0.325	12.667499999999999	69.0215	2.2468	81.745	214.065	62.725	0.0
Au1.0Sr3.827Sc2.36	-4.090915796123321	4.090915796123321	3.909084203876679	0.532	0.328	11.314160000000001	73.4458	2.6842	61.078	232.73400000000004	0.0	132.46800000000002
Au1.0Eu3.25Ba2.0	-3.662034554227832	3.662034554227832	4.337965445772168	0.52	0.32	10.004	64.3	2.7300000000000004	82.47999999999999	242.2	0.0	85.76
Au1.0Cr3.456U1.88	-2.185163895508187	2.185163895508187	5.814836104491813	0.546	0.297	17.230600000000003	70.79060000000001	1.70432	86.364	217.865	0.0	0.0
Au1.0Pt2.867Mn2.157	-1.5171182447332443	1.5171182447332443	6.482881755266756	0.476	0.358	16.2992	85.3006	2.47804	44.720000000000006	210.30199999999996	0.0	0.0
Au1.0Pt2.962Ca2.449	-3.396449754450159	3.396449754450159	4.603550245549841	0.462	0.382	14.3834	77.1366	2.9838000000000005	71.866	220.03200000000004	0.0	88.242
Au1.0Pr3.108Cr2.649	-2.7847390407216883	2.7847390407216883	5.215260959278312	0.46	0.392	15.3244	52.5332	2.0529200000000003	65.31200000000001	222.824	0.0	0.0
Au1.0Ge3.306In2.064	-1.865290519580797	1.865290519580797	6.134709480419203	0.519	0.324	22.165039999999998	61.1794	2.23645	94.989	205.639	62.532000000000004	109.509
Au1.0Lu3.604Er2.59	-2.5657796335892256	2.5657796335892256	5.434220366410774	0.501	0.36	17.5904	88.0012	2.15182	57.138000000000005	224.41	0.0	0.0
Au1.0Pt3.717Tl1.572	-1.3539250661876316	1.3539250661876316	6.646074933812368	0.591	0.25	14.7554	114.818	2.95162	53.45	208.909	49.0	0.0
Au1.0Pt3.38Yb2.287	-1.5342310324319532	1.5342310324319532	6.465768967568047	0.507	0.343	15.0635	103.5245	2.76325	67.051	217.609	0.0	0.0
Au1.0Ba3.51In2.201	-3.1294995631643383	3.1294995631643383	4.870500436835662	0.523	0.328	7.055879999999999	49.4959	2.94153	86.685	235.354	63.304	140.16400000000002
Au1.0In3.185In2.437	-1.7846159407784654	1.7846159407784654	6.215384059221535	0.481	0.368	4.70054	42.2407	2.39362	104.43299999999999	196.171	163.857	0.0
Au1.0Ca3.017Nd1.757	-3.6973574445050934	3.6973574445050934	4.302642555494907	0.522	0.304	8.862	45.620400000000004	2.63504	79.672	230.26	0.0	120.58200000000001
Au1.0Sn3.857In1.946	-1.60821906772241	1.60821906772241	6.39178093227759	0.567	0.286	6.822649999999999	42.918499999999995	2.3911399999999996	80.68699999999998	209.695	178.23699999999997	0.0
Au1.0Pt3.237La2.336	-2.1053102445861436	2.1053102445861436	5.894689755413856	0.492	0.355	15.187999999999999	89.335	2.8970200000000004	42.235	223.589	0.0	0.0
Au1.0Mn3.493Ge2.092	-2.2123647284690486	2.2123647284690486	5.787635271530951	0.531	0.318	20.763399999999997	56.512100000000004	1.74572	57.912	208.481	0.0	67.098
Au1.0Yb3.654Sn1.882	-2.9277169312199485	2.9277169312199485	5.0722830687800515	0.559	0.288	9.137360000000001	73.7873	2.22157	86.71300000000001	221.572	62.495999999999995	0.0
Au1.0Nd2.853Sr1.382	-3.2378922912423596	3.2378922912423596	4.7621077087576404	0.545	0.264	8.4791	76.039	2.6202500000000004	51.032	236.865	0.0	65.736
Au1.0Y3.352In2.552	-2.2760637880250547	2.2760637880250547	5.723936211974945	0.486	0.37	8.6512	76.116	2.45052	100.268	215.19199999999998	71.41	0.0
Au1.0V3.098In1.655	-2.1462006187634888	2.1462006187634888	5.853799381236511	0.539	0.288	12.59858	43.2709	2.03827	97.68100000000001	204.393	55.583999999999996	0.0
Au1.0Pt3.757Gd2.188	-1.9257638031614883	1.9257638031614883	6.074236196838512	0.541	0.315	17.3834	97.979	2.8726200000000004	62.005	219.75900000000001	0.0	0.0
Au1.0U3.566Pr2.013	-2.7423065298837157	2.7423065298837157	5.257693470116284	0.542	0.306	12.232600000000001	98.03420000000001	2.11826	78.092	236.59	0.0	0.0
Au1.0Sc3.947Eu2.695	-2.6861561476869644	2.6861561476869644	5.313843852313036	0.517	0.353	13.53639	47.6832	2.33346	70.066	222.144	0.0	0.0
Au1.0Pt3.315Y2.403	-1.804614874138804	1.804614874138804	6.195385125861196	0.494	0.358	15.756	108.75699999999999	2.9019999999999997	68.25399999999999	220.164	0.0	0.0
Au1.0Te3.463In2.248	-2.320602025777079	2.320602025777079	5.679397974222921	0.516	0.335	21.048979999999997	45.0105	2.1447000000000003	50.803	202.83700000000002	170.95100000000002	0.0
Au1.0Tl3.242Tm2.47	-2.2136849450791827	2.2136849450791827	5.786315054920817	0.483	0.368	10.76013	104.34639999999999	2.2881899999999997	66.90799999999999	210.08999999999997	94.66799999999999	0.0
Au1.0Pt2.956In1.508	-0.9793983283453196	0.9793983283453196	7.02060167165468	0.541	0.276	13.89986	90.2648	2.9220000000000006	67.642	207.663	53.26800000000001	0.0
Au1.0Sb3.586Lu1.783	-3.022383129551211	3.022383129551211	4.977616870448789	0.563	0.28	29.7367	61.38629999999999	2.21209	61.38	212.296	0.0	115.978
Au1.0Pt3.093Ce2.118	-1.98504082582686	1.98504082582686	6.01495917417314	0.498	0.341	14.9063	91.2252	2.90204	61.349000000000004	223.05	0.0	0.0
Au1.0Ga3.787In2.305	-2.0086493837979367	2.0086493837979367	5.991350616202063	0.534	0.325	5.84936	57.83090000000001	2.22722	94.457	192.757	162.583	0.0
Au1.0Gd3.652Sb2.594	-3.311751966166823	3.311751966166823	4.688248033833177	0.504	0.358	23.791	60.177400000000006	2.29154	81.328	221.216	0.0	73.74799999999999
Au1.0Pt3.293V2.076	-1.3165709341079372	1.3165709341079372	6.683429065892063	0.517	0.326	17.899500000000003	85.441	2.65838	65.78	211.201	0.0	0.0
Au1.0Er3.427In1.949	-2.341414977572188	2.341414977572188	5.658585022427812	0.538	0.306	12.260760000000001	68.6082	2.31894	92.602	215.858	59.058	0.0
Au1.0La2.87Bi2.342	-3.3338879188489967	3.3338879188489967	4.666112081151003	0.462	0.377	10.790099999999999	84.91460000000001	2.4364099999999995	64.494	224.75900000000001	0.0	78.039
Au1.0Al3.178Pt2.191	-2.1374349434212627	2.1374349434212627	5.862565056578737	0.499	0.344	14.0259	59.50184	2.57599	37.370999999999995	198.68599999999998	0.0	91.816
Au1.0Bi3.908Al2.725	-2.2770162256259843	2.2770162256259843	5.722983774374016	0.512	0.357	11.0061	78.34711999999999	2.25209	70.79700000000001	199.70600000000002	0.0	171.67200000000003
Au1.0Ce3.039Te2.497	-3.427158154027115	3.427158154027115	4.572841845972885	0.465	0.382	19.45926	53.378	2.258	51.650999999999996	223.964	78.69200000000001	0.0
Au1.0Pt3.519Ga1.891	-0.9879325911506855	0.9879325911506855	7.0120674088493145	0.549	0.295	14.46115	97.7065	2.8242800000000003	61.959999999999994	205.48600000000002	55.165	0.0
Au1.0Cu3.391Sc2.019	-1.3794411883300706	1.3794411883300706	6.620558811669929	0.529	0.315	13.841350000000002	51.512600000000006	2.5006199999999996	74.95700000000001	204.793	0.0	0.0
Au1.0Pt3.683In2.366	-0.9525078555100004	0.9525078555100004	7.04749214449	0.523	0.336	13.21606	85.27380000000001	2.8819600000000003	69.65200000000002	206.635	64.848	0.0
Au1.0Pt3.25Tl1.702	-1.3040050174914333	1.3040050174914333	6.695994982508567	0.546	0.286	14.13926	115.05199999999999	2.91454	54.69200000000001	208.30599999999998	56.056	0.0
Au1.0Sr3.796U2.246	-3.225934758974325	3.225934758974325	4.774065241025675	0.539	0.319	10.256799999999998	105.815	2.54358	74.028	241.478	0.0	134.211
Au1.0Tm3.563Mn2.479	-2.4153509973125233	2.4153509973125233	5.584649002687477	0.506	0.352	15.8448	69.4292	1.8853399999999998	55.724000000000004	217.41	0.0	0.0
Au1.0Ba4.014In1.836	-3.0907073690758367	3.0907073690758367	4.909292630924163	0.586	0.268	7.31328	50.1334	3.00582	84.594	240.01600000000002	51.724000000000004	157.048
Au1.0Cr2.967Cr2.612	-1.9378775833029769	1.9378775833029769	6.062122416697023	0.451	0.397	19.7536	43.8528	1.5716800000000002	82.368	207.216	0.0	0.0
Au1.0Eu3.399Ba2.137	-3.653259280739614	3.653259280739614	4.346740719260386	0.52	0.327	9.969000000000001	63.7995	2.73301	82.36099999999999	242.57800000000003	0.0	87.63600000000001
Au1.0Pt3.621In2.276	-0.9480142615047491	0.9480142615047491	7.051985738495251	0.525	0.33	13.2743	85.669	2.8834	69.36	206.545	63.690000000000005	0.0
Au1.0Pt3.503In2.299	-0.9457379165614395	0.9457379165614395	7.0542620834385605	0.515	0.338	13.12898	85.0034	2.8752400000000002	69.99600000000001	206.38700000000003	65.23400000000001	0.0
Au1.0Pt3.503In2.393	-0.9460059398684129	0.9460059398684129	7.053994060131587	0.508	0.347	12.99482	84.24610000000001	2.8674199999999996	70.499	206.20499999999998	66.97099999999999	0.0
Au1.0Pt3.524In2.462	-0.9430188759753282	0.9430188759753282	7.056981124024672	0.504	0.352	12.90672	83.71059999999999	2.86012	70.69399999999999	205.89	67.93599999999999	0.0
Au1.0Pt3.779In2.574	-0.9480292264134214	0.9480292264134214	7.051970773586579	0.514	0.35	13.0076	83.977	2.8674800000000005	70.25	206.13600000000002	67.55	0.0
Au1.0Pt3.547In2.647	-0.9530050826837781	0.9530050826837781	7.046994917316222	0.493	0.368	12.69098	82.4764	2.8496	71.606	205.779	71.024	0.0
Au1.0Pt3.702In2.39	-0.9474110613730842	0.9474110613730842	7.052588938626916	0.522	0.337	13.18682	85.0751	2.8781000000000003	69.629	206.401	65.04100000000001	0.0
Au1.0Pt3.871In2.705	-0.9498820738490297	0.9498820738490297	7.05011792615097	0.511	0.357	12.920119999999999	83.3831	2.86218	70.519	205.99200000000002	68.901	0.0
Au1.0Pt3.614In2.529	-0.9478834055878762	0.9478834055878762	7.052116594412124	0.506	0.354	12.91424	83.65019999999998	2.8624400000000003	70.718	206.06	68.322	0.0
Au1.0Pt3.526In2.774	-0.9605833057358293	0.9605833057358293	7.039416694264171	0.483	0.38	12.507499999999999	81.468	2.83896	72.31	205.537	73.34	0.0
Au1.0Pt3.455In2.441	-0.9471254107056355	0.9471254107056355	7.0528745892943645	0.501	0.354	12.87974	83.6602	2.86084	70.96799999999999	206.065	68.322	0.0
Au1.0Pt3.743In2.4	-0.9478810493820031	0.9478810493820031	7.052118950617997	0.524	0.336	13.21016	85.15680000000002	2.87936	69.512	206.42000000000002	64.848	0.0
Au1.0Pt3.629In2.514	-0.9475162565432758	0.9475162565432758	7.052483743456724	0.508	0.352	12.94712	83.8176	2.86432	70.584	206.10000000000002	67.93599999999999	0.0
Au1.0Pt3.814In2.329	-0.9511645983320225	0.9511645983320225	7.0488354016679775	0.534	0.326	13.374559999999999	85.99380000000001	2.88876	68.842	206.62	62.918	0.0
Au1.0Pt3.333In2.611	-0.9576658587348437	0.9576658587348437	7.042334141265156	0.48	0.376	12.524959999999998	81.8168	2.84048	72.392	205.62399999999997	72.568	0.0
Au1.0Pt3.469In2.434	-0.9510800724448867	0.9510800724448867	7.048919927555113	0.503	0.353	12.91588	83.8569	2.8650199999999995	70.941	206.29799999999997	68.12899999999999	0.0
Au1.0Pt3.261In2.281	-0.9492710782648146	0.9492710782648146	7.050728921735185	0.499	0.349	12.926439999999998	84.2077	2.8662199999999998	71.07300000000001	206.386	67.357	0.0
Au1.0Pt3.606In2.693	-0.9536669611619759	0.9536669611619759	7.046333038838024	0.494	0.369	12.68834	82.3887	2.8493	71.57300000000001	205.757	71.217	0.0
Au1.0Pt3.911In2.496	-0.9491092308054299	0.9491092308054299	7.05089076919457	0.528	0.337	13.22822	85.0631	2.8800200000000005	69.32900000000001	206.39499999999998	65.04100000000001	0.0
Au1.0Pt3.419In2.338	-0.9453755034890774	0.9453755034890774	7.054624496510923	0.506	0.346	12.99056	84.33579999999999	2.8674	70.582	206.22799999999998	66.77799999999999	0.0
Au1.0Pt3.187In2.265	-0.9451203791739031	0.9451203791739031	7.054879620826097	0.494	0.351	12.860059999999999	83.93130000000001	2.86046	71.267	206.135	67.743	0.0
Au1.0Pt3.147In2.256	-0.9414337319580577	0.9414337319580577	7.058566268041942	0.491	0.352	12.81702	83.7366	2.8559599999999996	71.344	205.90299999999996	67.93599999999999	0.0
Au1.0Pt3.088Ca2.201	-3.252088246909895	3.252088246909895	4.747911753090105	0.491	0.35	14.717899999999998	80.173	3.00012	70.0	219.459	0.0	80.85
Au1.0Pt2.911In2.042	-0.9420996575529941	0.9420996575529941	7.057900342447006	0.489	0.343	12.90188	84.6269	2.86382	71.381	206.30800000000002	66.19900000000001	0.0
Au1.0Pt2.876Er2.041	-1.837386104004774	1.837386104004774	6.162613895995226	0.486	0.345	17.6714	101.0215	2.80987	63.974999999999994	218.689	0.0	0.0
Au1.0Pt2.83Yb2.018	-1.5275551297660526	1.5275551297660526	6.472444870233947	0.484	0.345	14.897599999999999	103.5095	2.75403	68.215	217.656	0.0	0.0
Au1.0Pr2.945In2.121	-2.457993990322051	2.457993990322051	5.542006009677949	0.486	0.35	8.7448	53.8702	2.44834	73.684	219.5	67.55	0.0
Au1.0Ge2.806In1.909	-1.8683038384761792	1.8683038384761792	6.131696161523821	0.491	0.334	21.39764	61.728	2.25629	95.187	205.51299999999998	64.462	103.601
Au1.0Pt3.079Ge1.982	-3.0610350194893554	3.0610350194893554	4.938964980510645	0.508	0.327	24.1532	97.5686	2.7784500000000003	64.273	212.51100000000002	0.0	68.997
Au1.0Pt2.963La2.172	-2.1087834300234345	2.1087834300234345	5.8912165699765655	0.483	0.354	15.141499999999997	89.5372	2.89756	42.84	223.783	0.0	0.0
Au1.0In3.05Sr2.239	-2.4241059592026444	2.4241059592026444	5.575894040797356	0.485	0.356	6.535499999999999	66.3155	2.6193	86.853	216.27499999999998	93.605	88.64399999999999
Au1.0Mn2.905In2.048	-2.288704966678944	2.288704966678944	5.711295033321056	0.488	0.344	9.81104	46.332800000000006	1.8966399999999999	66.568	202.384	66.392	0.0
Au1.0Yb2.817Nd2.101	-2.6722510673375455	2.6722510673375455	5.3277489326624545	0.476	0.355	9.062899999999999	78.543	2.28207	73.452	228.587	0.0	0.0
Au1.0Lu3.187Sn2.265	-3.0245364188670285	3.0245364188670285	4.9754635811329715	0.494	0.351	13.95037	72.3119	2.21826	50.596999999999994	219.99300000000002	76.167	0.0
Au1.0Pt3.012In1.94	-0.9431070735590588	0.9431070735590588	7.056892926440941	0.506	0.326	13.181360000000002	86.04979999999999	2.8798000000000004	70.24199999999999	206.64800000000002	62.918	0.0
Au1.0Ca2.777In1.804	-2.4643577316644283	2.4643577316644283	5.535642268335572	0.497	0.323	7.618379999999999	39.144000000000005	2.6074800000000002	101.862	215.452	62.339	114.807
Au1.0Sn2.955Gd1.669	-2.554921704540753	2.554921704540753	5.445078295459247	0.526	0.297	10.600719999999999	55.9554	2.3889	76.049	221.732	114.14200000000001	0.0
Au1.0Pt2.829Eu1.886	-1.8138830475564367	1.8138830475564367	6.186116952443563	0.495	0.33	15.4565	96.355	2.8705000000000003	63.93	220.435	0.0	0.0
Au1.0Y2.882In2.0	-2.253942692706535	2.253942692706535	5.746057307293465	0.49	0.34	8.9194	78.512	2.4642	99.69999999999999	215.68	65.62	0.0
Au1.0Nd3.039Tm1.584	-2.800140947572639	2.800140947572639	5.199859052427361	0.541	0.282	11.3083	72.0368	2.37439	52.462	231.40500000000003	0.0	0.0
Au1.0Pt2.994Pr1.826	-2.0071680558372185	2.0071680558372185	5.9928319441627815	0.515	0.314	15.8953	93.89479999999999	2.9213	49.896	221.863	0.0	0.0
Au1.0V2.932In1.75	-2.1397300448968677	2.1397300448968677	5.860269955103132	0.516	0.308	12.286880000000002	43.4544	2.0530799999999996	97.816	203.92000000000002	59.444	0.0
Au1.0Pt2.761Ce1.92	-1.973413590345511	1.973413590345511	6.026586409654489	0.486	0.338	14.8352	91.4496	2.89976	61.982	222.978	0.0	0.0
Au1.0U3.104Sb1.994	-2.591258114402609	2.591258114402609	5.408741885597391	0.509	0.327	21.494500000000002	90.7637	2.06759	85.49600000000001	225.127	0.0	67.36200000000001
Au1.0Tl3.12Y2.209	-2.1743184731760605	2.1743184731760605	5.8256815268239395	0.493	0.349	8.160730000000001	111.737	2.43491	78.988	211.408	96.628	0.0
Au1.0Sc2.898In1.449	-1.9415995617046402	1.9415995617046402	6.05840043829536	0.542	0.271	11.8244	40.8815	2.36716	75.095	208.851	52.303000000000004	0.0
Au1.0Te3.012V2.048	-2.5881238822263626	2.5881238822263626	5.411876117773637	0.497	0.338	25.412059999999997	45.665000000000006	1.9305200000000002	48.451	207.65800000000002	102.382	0.0
Au1.0Sb2.799Lu2.299	-3.222759976307546	3.222759976307546	4.777240023692454	0.459	0.377	27.5599	67.30430000000001	2.19711	57.446	214.098	0.0	94.554
Au1.0Pt3.19Pt1.762	-2.0217307946874703	2.0217307946874703	5.97826920531253	0.536	0.296	18.5408	113.33600000000001	3.18624	48.400000000000006	213.168	0.0	0.0
Au1.0Pt3.145In1.88	-0.9498363436269095	0.9498363436269095	7.0501636563730905	0.522	0.312	13.425320000000001	87.2176	2.8936	69.20400000000001	206.92600000000002	60.216	0.0
Au1.0Ga3.037Al2.142	-2.0288203165221024	2.0288203165221024	5.971179683477898	0.492	0.347	8.46738	49.98972	2.15451	64.469	190.51999999999998	92.004	63.848
Au1.0La2.929Te1.947	-3.5474188145914436	3.5474188145914436	4.452581185408556	0.498	0.331	18.73438	53.943400000000004	2.30398	28.743	225.58	68.186	0.0
Au1.0Gd3.168In2.284	-2.3613398345769196	2.3613398345769196	5.63866016542308	0.491	0.354	10.74854	59.817600000000006	2.35682	94.545	216.386	68.322	0.0
Au1.0Pt2.792Sc1.672	-1.627802646419096	1.627802646419096	6.372197353580904	0.511	0.306	17.23472	85.24459999999999	2.8662600000000005	53.434	213.795	0.0	0.0
Au1.0Al3.061In2.067	-2.0522564055337513	2.0522564055337513	5.947743594466249	0.499	0.337	8.42452	31.193939999999998	2.25405	60.21000000000001	191.73900000000003	65.04100000000001	91.816
Au1.0Er3.231Mn2.179	-2.3874433622979856	2.3874433622979856	5.612556637702014	0.504	0.34	15.221599999999999	68.6972	1.96752	67.08	218.5	0.0	0.0
Au1.0Pt2.885Bi2.49	-2.344072127438003	2.344072127438003	5.655927872561997	0.453	0.391	15.1956	116.164	2.80591	72.132	211.024	0.0	80.937
Au1.0Sr3.129In2.323	-3.0682331738966884	3.0682331738966884	4.931766826103312	0.485	0.36	7.134599999999999	74.448	2.6967999999999996	80.6	223.41500000000002	69.48	120.765
Au1.0Bi3.012U1.836	-2.0676016707930147	2.0676016707930147	5.932398329206985	0.515	0.314	11.758700000000001	119.14500000000001	2.20443	97.436	218.87300000000002	0.0	106.605
Au1.0Cu2.759Ga2.414	-1.6885937053089215	1.6885937053089215	6.3114062946910785	0.447	0.391	10.07029	64.8814	2.39489	86.089	195.397	73.117	0.0
Au1.0Pt3.254Tl1.532	-1.3292306322185743	1.3292306322185743	6.670769367781426	0.563	0.265	14.44765	115.04899999999999	2.93613	54.519999999999996	208.88099999999997	51.940000000000005	0.0
Au1.0Ce3.14Ba1.963	-3.4224618798052795	3.4224618798052795	4.5775381201947205	0.515	0.322	9.1943	57.69	2.79358	78.951	246.022	0.0	86.296
[truncated: 1,916 more rows]
